# Supplementary material for: Ion-pairing π-electronic systems: ordered arrangement and noncovalent interactions of negatively charged porphyrins
Source: Chem Sci. 2021 Jun 14;12(28):9645–57. doi: 10.1039/d1sc02260a (PMC8293984; doi:10.1039/d1sc02260a)
Supplement: SC-012-D1SC02260A-s002 [file SC-012-D1SC02260A-s002.cif]

# Electronic Supplementary Material (ESI) for Chemical Science.
# This journal is © The Royal Society of Chemistry 2021

####################################################################### 
# 
# This file contains crystal structure data downloaded from the 
# Cambridge Structural Database (CSD) hosted by the Cambridge 
# Crystallographic Data Centre (CCDC).
# 
# Full information about CCDC data access policies and citation 
# guidelines are available at http://www.ccdc.cam.ac.uk/access/V1 
# 
# Audit and citation data items may have been added by the CCDC. 
# Please retain this information to preserve the provenance of 
# this file and to allow appropriate attribution of the data. 
# 
#######################################################################

data_171217_ys_1-2
_database_code_depnum_ccdc_archive 'CCDC 1906673'
loop_
_audit_author_name
_audit_author_address
'Nobuhiro Yasuda'
;Japan Synchrotron Radiation Research Institute
Japan
;
_audit_update_record             
;
2019-03-30 deposited with the CCDC.	2021-06-14 downloaded from the CCDC.
;

_vrf_PLAT416_171217_ys_1-2       
;
PLOBLEM: Short Intra D-H..H-D H19 ..H21 1.83 Ang.  Short Intra D-H..H-D H17 ..H22 1.76 Ang.  Short Intra D-H..H-D H18 ..H22 1.82 Ang. 
RESPONSE: Short distances between H19 and H21, H17 and H22, and H18 and H22 are due to inner 3H of porphyrin.
;

_audit_creation_method           SHELXL-2014/7
_shelx_SHELXL_version_number     2014/7
_chemical_name_systematic        ?
_chemical_name_common            ?
_chemical_melting_point          'not measured'
_chemical_formula_moiety         
'C38 H11 F15 N4 O, C0.23 H0.23 Cl0.68, C0.76 H7.79'
_chemical_formula_sum            'C38.99 H13.02 Cl0.68 F15 N4 O'
_chemical_formula_weight         862.51

loop_
_atom_type_symbol
_atom_type_description
_atom_type_scat_dispersion_real
_atom_type_scat_dispersion_imag
_atom_type_scat_source
C C 0.0041 0.0020 'International Tables Vol C Tables 4.2.6.8 and 6.1.1.4'
H H 0.0000 0.0000 'International Tables Vol C Tables 4.2.6.8 and 6.1.1.4'
F F 0.0215 0.0127 'International Tables Vol C Tables 4.2.6.8 and 6.1.1.4'
N N 0.0078 0.0041 'International Tables Vol C Tables 4.2.6.8 and 6.1.1.4'
O O 0.0135 0.0075 'International Tables Vol C Tables 4.2.6.8 and 6.1.1.4'
Cl Cl 0.1723 0.1934 'International Tables Vol C Tables 4.2.6.8 and 6.1.1.4'

_space_group_crystal_system      triclinic
_space_group_IT_number           2
_space_group_name_H-M_alt        'P -1'
_space_group_name_Hall           '-P 1'

_shelx_space_group_comment       
;
The symmetry employed for this shelxl refinement is uniquely defined
by the following loop, which should always be used as a source of
symmetry information in preference to the above space-group names.
They are only intended as comments.
;

loop_
_space_group_symop_operation_xyz
'x, y, z'
'-x, -y, -z'

_cell_length_a                   11.734(2)
_cell_length_b                   15.683(3)
_cell_length_c                   18.431(3)
_cell_angle_alpha                84.631(3)
_cell_angle_beta                 80.158(3)
_cell_angle_gamma                81.477(3)
_cell_volume                     3297.0(11)
_cell_formula_units_Z            4
_cell_measurement_temperature    90(2)
_cell_measurement_reflns_used    27892
_cell_measurement_theta_min      1.238
_cell_measurement_theta_max      28.139

_exptl_crystal_description       plate
_exptl_crystal_colour            green
_exptl_crystal_density_meas      'not measured'
_exptl_crystal_density_method    ?
_exptl_crystal_density_diffrn    1.738
_exptl_crystal_F_000             1718
_exptl_transmission_factor_min   ?
_exptl_transmission_factor_max   ?
_exptl_crystal_size_max          0.040
_exptl_crystal_size_mid          0.040
_exptl_crystal_size_min          0.001
_exptl_absorpt_coefficient_mu    0.277
_shelx_estimated_absorpt_T_min   ?
_shelx_estimated_absorpt_T_max   ?
_exptl_absorpt_correction_type   multi-scan
_exptl_absorpt_correction_T_min  0.833
_exptl_absorpt_correction_T_max  1.000
_exptl_absorpt_process_details   'ABSCOR (T.Higashi, 2001)'
_exptl_absorpt_special_details   ?
_diffrn_ambient_temperature      90(2)
_diffrn_radiation_wavelength     0.7829
_diffrn_radiation_type           Synchrotron
_diffrn_source                   'synchrotron radiation SPring-8 BL40XU'

_diffrn_radiation_monochromator  'Si(111) Channel Cut'
_diffrn_measurement_device_type  'Rigaku Saturn 724'
_diffrn_measurement_method       'Oscillation Photograph'
_diffrn_detector_area_resol_mean 29
_diffrn_reflns_number            27892
_diffrn_reflns_av_unetI/netI     0.0720
_diffrn_reflns_av_R_equivalents  0.0506
_diffrn_reflns_limit_h_min       -13
_diffrn_reflns_limit_h_max       14
_diffrn_reflns_limit_k_min       -18
_diffrn_reflns_limit_k_max       18
_diffrn_reflns_limit_l_min       -22
_diffrn_reflns_limit_l_max       22
_diffrn_reflns_theta_min         1.238
_diffrn_reflns_theta_max         28.139
_diffrn_reflns_theta_full        28.017
_diffrn_measured_fraction_theta_max 0.980
_diffrn_measured_fraction_theta_full 0.983
_diffrn_reflns_Laue_measured_fraction_max 0.980
_diffrn_reflns_Laue_measured_fraction_full 0.983
_diffrn_reflns_point_group_measured_fraction_max 0.980
_diffrn_reflns_point_group_measured_fraction_full 0.983
_reflns_number_total             11841
_reflns_number_gt                7177
_reflns_threshold_expression     'I > 2\s(I)'
_reflns_Friedel_coverage         0.000
_reflns_Friedel_fraction_max     .
_reflns_Friedel_fraction_full    .

_reflns_special_details          
;
 Reflections were merged by SHELXL according to the crystal
 class for the calculation of statistics and refinement.
 
 _reflns_Friedel_fraction is defined as the number of unique
 Friedel pairs measured divided by the number that would be
 possible theoretically, ignoring centric projections and
 systematic absences.
;

_computing_data_collection       'Rapid Auto(Rigaku)'
_computing_cell_refinement       'Rapid Auto(Rigaku)'
_computing_data_reduction        'Rapid Auto(Rigaku)'
_computing_structure_solution    'SHELXS-97 (Sheldrick, 1990)'
_computing_structure_refinement  'SHELXL-2014/7 (Sheldrick, 2014)'
_computing_molecular_graphics    ?
_computing_publication_material  ?
_refine_special_details          ?
_refine_ls_structure_factor_coef Fsqd
_refine_ls_matrix_type           full
_refine_ls_weighting_scheme      calc
_refine_ls_weighting_details     
'w=1/[\s^2^(Fo^2^)+(0.1314P)^2^+1.2219P] where P=(Fo^2^+2Fc^2^)/3'
_atom_sites_solution_primary     ?
_atom_sites_solution_secondary   ?
_atom_sites_solution_hydrogens   geom
_refine_ls_hydrogen_treatment    constr
_refine_ls_extinction_method     'SHELXL-2014/7 (Sheldrick 2014'
_refine_ls_extinction_coef       0.0187(15)
_refine_ls_extinction_expression Fc^*^=kFc[1+0.001xFc^2^\l^3^/sin(2\q)]^-1/4^
_refine_ls_number_reflns         11841
_refine_ls_number_parameters     1112
_refine_ls_number_restraints     0
_refine_ls_R_factor_all          0.1208
_refine_ls_R_factor_gt           0.0699
_refine_ls_wR_factor_ref         0.2443
_refine_ls_wR_factor_gt          0.1810
_refine_ls_goodness_of_fit_ref   1.136
_refine_ls_restrained_S_all      1.136
_refine_ls_shift/su_max          0.000
_refine_ls_shift/su_mean         0.000

loop_
_atom_site_label
_atom_site_type_symbol
_atom_site_fract_x
_atom_site_fract_y
_atom_site_fract_z
_atom_site_U_iso_or_equiv
_atom_site_adp_type
_atom_site_occupancy
_atom_site_site_symmetry_order
_atom_site_calc_flag
_atom_site_refinement_flags_posn
_atom_site_refinement_flags_adp
_atom_site_refinement_flags_occupancy
_atom_site_disorder_assembly
_atom_site_disorder_group
C1 C 0.6971(4) 0.6036(3) -0.0596(2) 0.0341(10) Uani 1 1 d . . . . .
C2 C 0.7105(4) 0.6704(3) -0.0147(2) 0.0299(10) Uani 1 1 d . . . . .
C3 C 0.6935(4) 0.7579(3) -0.0365(2) 0.0359(11) Uani 1 1 d . . . . .
H1 H 0.6799 0.7821 -0.0839 0.043 Uiso 1 1 calc R U . . .
C4 C 0.6996(4) 0.8037(3) 0.0224(2) 0.0364(11) Uani 1 1 d . . . . .
H2 H 0.6900 0.8648 0.0233 0.044 Uiso 1 1 calc R U . . .
C5 C 0.7227(4) 0.7433(3) 0.0811(2) 0.0298(10) Uani 1 1 d . . . . .
C6 C 0.7452(4) 0.7593(3) 0.1510(2) 0.0286(9) Uani 1 1 d . . . . .
C7 C 0.7631(4) 0.6982(3) 0.2091(2) 0.0298(10) Uani 1 1 d . . . . .
C8 C 0.8033(4) 0.7163(3) 0.2753(2) 0.0344(11) Uani 1 1 d . . . . .
H3 H 0.8160 0.7712 0.2878 0.041 Uiso 1 1 calc R U . . .
C9 C 0.8193(4) 0.6418(3) 0.3155(2) 0.0324(10) Uani 1 1 d . . . . .
H4 H 0.8465 0.6328 0.3616 0.039 Uiso 1 1 calc R U . . .
C10 C 0.7868(4) 0.5768(3) 0.2744(2) 0.0287(9) Uani 1 1 d . . . . .
C11 C 0.7918(4) 0.4887(3) 0.2995(2) 0.0292(10) Uani 1 1 d . . . . .
C12 C 0.7617(3) 0.4244(3) 0.2623(2) 0.0280(9) Uani 1 1 d . . . . .
C13 C 0.7654(4) 0.3348(3) 0.2851(2) 0.0359(11) Uani 1 1 d . . . . .
H5 H 0.7904 0.3075 0.3290 0.043 Uiso 1 1 calc R U . . .
C14 C 0.7275(4) 0.2954(3) 0.2339(2) 0.0358(11) Uani 1 1 d . . . . .
H6 H 0.7198 0.2358 0.2360 0.043 Uiso 1 1 calc R U . . .
C15 C 0.7007(4) 0.3578(3) 0.1759(2) 0.0340(10) Uani 1 1 d . . . . .
C16 C 0.6660(4) 0.3429(3) 0.1118(2) 0.0324(10) Uani 1 1 d . . . . .
C17 C 0.6562(4) 0.4023(3) 0.0495(2) 0.0330(10) Uani 1 1 d . . . . .
C18 C 0.5998(4) 0.3948(3) -0.0100(2) 0.0319(10) Uani 1 1 d . . . . .
H7 H 0.5590 0.3485 -0.0158 0.038 Uiso 1 1 calc R U . . .
C19 C 0.6136(3) 0.4649(3) -0.0581(2) 0.0328(10) Uani 1 1 d . . . . .
H8 H 0.5845 0.4759 -0.1035 0.039 Uiso 1 1 calc R U . . .
C20 C 0.6774(4) 0.5178(3) -0.0294(2) 0.0318(10) Uani 1 1 d . . . . .
C21 C 0.7558(4) 0.8504(3) 0.1608(3) 0.0363(11) Uani 1 1 d . . . . .
C22 C 0.6854(5) 0.8971(3) 0.2136(3) 0.0436(12) Uani 1 1 d . . . . .
C23 C 0.6964(5) 0.9835(3) 0.2210(3) 0.0562(16) Uani 1 1 d . . . . .
C24 C 0.7790(6) 1.0213(3) 0.1738(4) 0.0606(17) Uani 1 1 d . . . . .
C25 C 0.8505(5) 0.9768(3) 0.1209(3) 0.0552(15) Uani 1 1 d . . . . .
C26 C 0.8403(4) 0.8926(3) 0.1150(3) 0.0399(12) Uani 1 1 d . . . . .
C27 C 0.8386(4) 0.4594(3) 0.3689(2) 0.0283(9) Uani 1 1 d . . . . .
C28 C 0.7701(3) 0.4349(3) 0.4336(2) 0.0304(10) Uani 1 1 d . . . . .
C29 C 0.8139(4) 0.4075(3) 0.4977(2) 0.0380(11) Uani 1 1 d . . . . .
C30 C 0.9290(4) 0.4031(3) 0.4982(2) 0.0390(11) Uani 1 1 d . . . . .
C31 C 1.0015(4) 0.4269(3) 0.4352(2) 0.0348(10) Uani 1 1 d . . . . .
C32 C 0.9548(4) 0.4540(3) 0.3724(2) 0.0320(10) Uani 1 1 d . . . . .
C33 C 0.6338(4) 0.2567(3) 0.1048(2) 0.0369(11) Uani 1 1 d . . . . .
C34 C 0.5430(4) 0.2250(3) 0.1510(2) 0.0416(12) Uani 1 1 d . . . . .
C35 C 0.5079(5) 0.1468(3) 0.1435(3) 0.0498(14) Uani 1 1 d . . . . .
C36 C 0.5633(5) 0.0988(3) 0.0866(3) 0.0551(15) Uani 1 1 d . . . . .
C37 C 0.6551(5) 0.1271(3) 0.0392(3) 0.0521(14) Uani 1 1 d . . . . .
C38 C 0.6893(4) 0.2052(3) 0.0489(3) 0.0416(12) Uani 1 1 d . . . . .
C39 C 1.0155(4) 0.5081(3) 0.8940(2) 0.0288(9) Uani 1 1 d . . . . .
C40 C 0.9518(3) 0.4480(3) 0.8684(2) 0.0281(9) Uani 1 1 d . . . . .
C41 C 0.9748(4) 0.3582(3) 0.8809(3) 0.0349(10) Uani 1 1 d . . . . .
H9 H 1.0319 0.3276 0.9080 0.042 Uiso 1 1 calc R U . . .
C42 C 0.9003(4) 0.3226(3) 0.8471(2) 0.0366(11) Uani 1 1 d . . . . .
H10 H 0.8964 0.2627 0.8459 0.044 Uiso 1 1 calc R U . . .
C43 C 0.8302(4) 0.3911(3) 0.8144(2) 0.0307(10) Uani 1 1 d . . . . .
C44 C 0.7399(4) 0.3848(3) 0.7748(2) 0.0325(10) Uani 1 1 d . . . . .
C45 C 0.6781(4) 0.4496(3) 0.7373(2) 0.0326(10) Uani 1 1 d . . . . .
C46 C 0.5834(4) 0.4432(3) 0.7009(3) 0.0399(12) Uani 1 1 d . . . . .
H11 H 0.5478 0.3927 0.7006 0.048 Uiso 1 1 calc R U . . .
C47 C 0.5517(4) 0.5212(3) 0.6662(3) 0.0417(12) Uani 1 1 d . . . . .
H12 H 0.4895 0.5351 0.6385 0.050 Uiso 1 1 calc R U . . .
C48 C 0.6287(4) 0.5788(3) 0.6791(3) 0.0372(11) Uani 1 1 d . . . . .
C49 C 0.6335(4) 0.6631(3) 0.6485(3) 0.0411(12) Uani 1 1 d . . . . .
C50 C 0.7045(4) 0.7202(3) 0.6661(3) 0.0449(13) Uani 1 1 d . . . . .
C51 C 0.7147(4) 0.8049(3) 0.6317(3) 0.0426(12) Uani 1 1 d . . . . .
H13 H 0.6778 0.8310 0.5915 0.051 Uiso 1 1 calc R U . . .
C52 C 0.7851(4) 0.8408(3) 0.6661(3) 0.0430(12) Uani 1 1 d . . . . .
H14 H 0.8069 0.8972 0.6550 0.052 Uiso 1 1 calc R U . . .
C53 C 0.8220(5) 0.7792(3) 0.7227(3) 0.0524(15) Uani 1 1 d . . . . .
C54 C 0.8934(4) 0.7911(3) 0.7719(3) 0.0459(13) Uani 1 1 d . . . . .
C55 C 0.9382(4) 0.7299(3) 0.8234(3) 0.0373(11) Uani 1 1 d . . . . .
C56 C 0.9989(4) 0.7420(3) 0.8798(3) 0.0376(11) Uani 1 1 d . . . . .
H15 H 1.0149 0.7959 0.8924 0.045 Uiso 1 1 calc R U . . .
C57 C 1.0312(4) 0.6630(3) 0.9134(2) 0.0349(10) Uani 1 1 d . . . . .
H16 H 1.0729 0.6527 0.9539 0.042 Uiso 1 1 calc R U . . .
C58 C 0.9930(3) 0.6002(3) 0.8788(2) 0.0294(10) Uani 1 1 d . . . . .
C59 C 0.7143(4) 0.2952(3) 0.7681(2) 0.0330(10) Uani 1 1 d . . . . .
C60 C 0.6275(4) 0.2578(3) 0.8144(2) 0.0340(10) Uani 1 1 d . . . . .
C61 C 0.6055(4) 0.1760(3) 0.8083(2) 0.0362(11) Uani 1 1 d . . . . .
C62 C 0.6690(4) 0.1287(3) 0.7532(3) 0.0369(11) Uani 1 1 d . . . . .
C63 C 0.7553(4) 0.1633(3) 0.7056(2) 0.0321(10) Uani 1 1 d . . . . .
C64 C 0.7778(4) 0.2450(3) 0.7141(2) 0.0343(10) Uani 1 1 d . . . . .
C65 C 0.5625(4) 0.6934(3) 0.5897(3) 0.0373(11) Uani 1 1 d . . . . .
C66 C 0.4711(4) 0.7600(3) 0.5980(3) 0.0372(11) Uani 1 1 d . . . . .
C67 C 0.4041(4) 0.7859(3) 0.5437(3) 0.0413(12) Uani 1 1 d . . . . .
C68 C 0.4286(4) 0.7472(3) 0.4784(3) 0.0473(13) Uani 1 1 d . . . . .
C69 C 0.5199(4) 0.6834(3) 0.4671(3) 0.0465(13) Uani 1 1 d . . . . .
C70 C 0.5835(4) 0.6571(3) 0.5227(3) 0.0406(12) Uani 1 1 d . . . . .
C71 C 0.9309(4) 0.8789(3) 0.7660(3) 0.0472(13) Uani 1 1 d . . . . .
C72 C 0.8798(4) 0.9419(3) 0.8126(3) 0.0446(13) Uani 1 1 d . . . . .
C73 C 0.9143(5) 1.0230(3) 0.8046(3) 0.0489(14) Uani 1 1 d . . . . .
C74 C 1.0003(5) 1.0427(3) 0.7494(3) 0.0511(14) Uani 1 1 d . . . . .
C75 C 1.0548(5) 0.9814(3) 0.7019(4) 0.0588(15) Uani 1 1 d . . . . .
C76 C 1.0203(5) 0.9011(3) 0.7121(4) 0.0573(15) Uani 1 1 d . . . . .
N1 N 0.7259(3) 0.6630(2) 0.05677(18) 0.0294(8) Uani 1 1 d . . . . .
H19 H 0.7365 0.6139 0.0836 0.035 Uiso 1 1 calc R U . . .
N2 N 0.7533(3) 0.6113(2) 0.21094(18) 0.0284(8) Uani 1 1 d . . . . .
N3 N 0.7213(3) 0.4368(2) 0.19709(18) 0.0300(8) Uani 1 1 d . . . . .
H20 H 0.7097 0.4869 0.1718 0.036 Uiso 1 1 calc R U . . .
N4 N 0.7021(3) 0.4793(2) 0.03736(19) 0.0311(8) Uani 1 1 d . . . . .
H21 H 0.7405 0.5002 0.0671 0.037 Uiso 1 1 calc R U . . .
N5 N 0.8635(3) 0.4681(2) 0.82813(18) 0.0294(8) Uani 1 1 d . . . . .
H22 H 0.8333 0.5203 0.8136 0.035 Uiso 1 1 calc R U . . .
N6 N 0.6996(3) 0.5349(2) 0.72396(19) 0.0326(9) Uani 1 1 d . . . . .
H17 H 0.7522 0.5571 0.7423 0.039 Uiso 1 1 calc R U . . .
N7 N 0.7714(4) 0.7042(2) 0.7204(3) 0.0598(14) Uani 1 1 d . . . . .
N8 N 0.9363(3) 0.6427(2) 0.8245(2) 0.0338(9) Uani 1 1 d . . . . .
H18 H 0.9031 0.6176 0.7944 0.041 Uiso 1 1 calc R U . . .
O1 O 0.6914(3) 0.6218(2) -0.12668(16) 0.0448(8) Uani 1 1 d . . . . .
O2 O 1.0936(2) 0.47917(18) 0.93175(15) 0.0321(7) Uani 1 1 d . . . . .
F1 F 0.6021(2) 0.86135(19) 0.25953(15) 0.0505(7) Uani 1 1 d . . . . .
F2 F 0.6255(3) 1.0267(2) 0.2732(2) 0.0780(11) Uani 1 1 d . . . . .
F3 F 0.7913(4) 1.10387(18) 0.1823(2) 0.0859(13) Uani 1 1 d . . . . .
F4 F 0.9321(3) 1.01681(19) 0.07566(19) 0.0707(10) Uani 1 1 d . . . . .
F5 F 0.9164(2) 0.85046(18) 0.06406(15) 0.0486(7) Uani 1 1 d . . . . .
F6 F 0.6550(2) 0.43789(18) 0.43628(14) 0.0431(7) Uani 1 1 d . . . . .
F7 F 0.7423(2) 0.3856(2) 0.55886(14) 0.0556(8) Uani 1 1 d . . . . .
F8 F 0.9742(2) 0.3786(2) 0.56007(14) 0.0531(8) Uani 1 1 d . . . . .
F9 F 1.1163(2) 0.4217(2) 0.43521(14) 0.0505(8) Uani 1 1 d . . . . .
F10 F 1.0284(2) 0.47618(18) 0.31192(13) 0.0441(7) Uani 1 1 d . . . . .
F11 F 0.4840(2) 0.27116(19) 0.20615(15) 0.0506(8) Uani 1 1 d . . . . .
F12 F 0.4189(3) 0.1195(2) 0.19033(17) 0.0692(10) Uani 1 1 d . . . . .
F13 F 0.5307(3) 0.02271(19) 0.07869(19) 0.0758(11) Uani 1 1 d . . . . .
F14 F 0.7109(3) 0.07874(18) -0.01509(18) 0.0720(10) Uani 1 1 d . . . . .
F15 F 0.7807(3) 0.22943(17) 0.00228(15) 0.0522(8) Uani 1 1 d . . . . .
F16 F 0.5592(2) 0.30344(17) 0.86700(14) 0.0451(7) Uani 1 1 d . . . . .
F17 F 0.5229(2) 0.14164(17) 0.85654(14) 0.0448(7) Uani 1 1 d . . . . .
F18 F 0.6492(2) 0.04794(16) 0.74685(15) 0.0471(7) Uani 1 1 d . . . . .
F19 F 0.8189(2) 0.11675(16) 0.65137(14) 0.0437(7) Uani 1 1 d . . . . .
F20 F 0.8661(2) 0.27527(16) 0.66789(13) 0.0414(7) Uani 1 1 d . . . . .
F21 F 0.4448(2) 0.80160(16) 0.65926(14) 0.0417(7) Uani 1 1 d . . . . .
F22 F 0.3153(2) 0.84909(18) 0.55458(17) 0.0570(8) Uani 1 1 d . . . . .
F23 F 0.3661(3) 0.7729(2) 0.42438(17) 0.0654(9) Uani 1 1 d . . . . .
F24 F 0.5462(3) 0.6444(2) 0.40363(16) 0.0620(9) Uani 1 1 d . . . . .
F25 F 0.6733(2) 0.59375(18) 0.50920(17) 0.0549(8) Uani 1 1 d . . . . .
F26 F 0.7938(3) 0.92551(17) 0.86711(17) 0.0544(8) Uani 1 1 d . . . . .
F27 F 0.8634(3) 1.08281(17) 0.85127(17) 0.0566(8) Uani 1 1 d . . . . .
F28 F 1.0317(3) 1.12213(17) 0.74072(18) 0.0602(9) Uani 1 1 d . . . . .
F29 F 1.1423(3) 0.9999(2) 0.6494(2) 0.0858(12) Uani 1 1 d . . . . .
F30 F 1.0756(3) 0.8419(2) 0.6650(2) 0.0777(11) Uani 1 1 d . . . . .
C82 C 0.0480(11) 1.1106(7) 0.5153(7) 0.068(4) Uani 0.513(9) 1 d . . P . .
H23 H 0.0373 1.1053 0.5699 0.081 Uiso 0.513(9) 1 calc R U P . .
H24 H 0.1326 1.0994 0.4962 0.081 Uiso 0.513(9) 1 calc R U P . .
C83 C 0.0002(11) 1.1970(7) 0.4894(7) 0.072(4) Uani 0.513(9) 1 d . . P . .
H25 H -0.0831 1.2078 0.5094 0.108 Uiso 0.513(9) 1 calc R U P . .
H26 H 0.0103 1.2013 0.4353 0.108 Uiso 0.513(9) 1 calc R U P . .
H27 H 0.0411 1.2399 0.5059 0.108 Uiso 0.513(9) 1 calc R U P . .
C84 C -0.0166(12) 1.0459(7) 0.4873(7) 0.071(4) Uani 0.513(9) 1 d . . P . .
H28 H -0.1014 1.0617 0.5035 0.086 Uiso 0.513(9) 1 calc R U P . .
H29 H -0.0022 1.0511 0.4327 0.086 Uiso 0.513(9) 1 calc R U P . .
C85 C 0.5681(16) 0.9707(7) 0.4458(7) 0.064(4) Uani 0.451(3) 1 d . . P A -1
H85 H 0.6104 1.0178 0.4184 0.077 Uiso 0.451(3) 1 calc R U P A -1
Cl1 Cl 0.6569(3) 0.87293(19) 0.43071(16) 0.0514(9) Uani 0.451(3) 1 d . . P A -1
Cl2 Cl 0.4378(3) 0.9717(2) 0.4090(2) 0.0719(11) Uani 0.451(3) 1 d . . P A -1
Cl3 Cl 0.5381(4) 0.9916(2) 0.53768(19) 0.0785(13) Uani 0.451(3) 1 d . . P A -1

loop_
_atom_site_aniso_label
_atom_site_aniso_U_11
_atom_site_aniso_U_22
_atom_site_aniso_U_33
_atom_site_aniso_U_23
_atom_site_aniso_U_13
_atom_site_aniso_U_12
C1 0.037(2) 0.038(3) 0.032(2) -0.007(2) -0.007(2) -0.016(2)
C2 0.030(2) 0.035(3) 0.028(2) -0.0083(19) -0.0082(18) -0.0086(19)
C3 0.044(3) 0.032(3) 0.037(2) -0.002(2) -0.014(2) -0.013(2)
C4 0.049(3) 0.026(2) 0.038(3) 0.000(2) -0.012(2) -0.011(2)
C5 0.033(2) 0.022(2) 0.038(2) -0.0076(19) -0.0103(19) -0.0070(18)
C6 0.031(2) 0.020(2) 0.038(2) -0.0049(18) -0.0122(19) -0.0061(18)
C7 0.031(2) 0.027(2) 0.035(2) -0.0055(19) -0.0092(19) -0.0055(19)
C8 0.042(3) 0.029(2) 0.039(2) -0.009(2) -0.017(2) -0.009(2)
C9 0.043(3) 0.029(2) 0.030(2) -0.0029(19) -0.014(2) -0.011(2)
C10 0.028(2) 0.029(2) 0.032(2) -0.0032(18) -0.0087(18) -0.0076(19)
C11 0.030(2) 0.031(2) 0.032(2) -0.0057(19) -0.0165(19) -0.0053(19)
C12 0.025(2) 0.029(2) 0.033(2) -0.0031(18) -0.0091(18) -0.0058(18)
C13 0.044(3) 0.035(3) 0.033(2) -0.004(2) -0.010(2) -0.013(2)
C14 0.041(3) 0.025(2) 0.047(3) -0.005(2) -0.014(2) -0.010(2)
C15 0.037(2) 0.033(2) 0.038(2) -0.005(2) -0.013(2) -0.016(2)
C16 0.032(2) 0.027(2) 0.042(3) -0.003(2) -0.011(2) -0.0118(19)
C17 0.035(2) 0.032(2) 0.038(2) -0.006(2) -0.010(2) -0.013(2)
C18 0.036(2) 0.027(2) 0.038(2) -0.0050(19) -0.011(2) -0.014(2)
C19 0.023(2) 0.038(3) 0.040(2) -0.013(2) -0.0026(19) -0.0092(19)
C20 0.033(2) 0.034(3) 0.030(2) -0.0030(19) -0.0045(19) -0.010(2)
C21 0.047(3) 0.025(2) 0.042(3) -0.004(2) -0.025(2) -0.003(2)
C22 0.051(3) 0.040(3) 0.046(3) -0.014(2) -0.022(3) -0.004(2)
C23 0.075(4) 0.034(3) 0.068(4) -0.030(3) -0.039(3) 0.015(3)
C24 0.091(5) 0.020(3) 0.088(4) -0.002(3) -0.060(4) -0.013(3)
C25 0.073(4) 0.036(3) 0.071(4) 0.005(3) -0.045(3) -0.022(3)
C26 0.052(3) 0.028(3) 0.047(3) 0.000(2) -0.022(2) -0.017(2)
C27 0.032(2) 0.026(2) 0.030(2) 0.0006(18) -0.0083(18) -0.0113(19)
C28 0.022(2) 0.038(3) 0.035(2) -0.004(2) -0.0084(18) -0.0114(19)
C29 0.033(2) 0.052(3) 0.034(2) 0.003(2) -0.006(2) -0.023(2)
C30 0.041(3) 0.052(3) 0.030(2) 0.007(2) -0.021(2) -0.017(2)
C31 0.024(2) 0.043(3) 0.039(3) 0.002(2) -0.011(2) -0.007(2)
C32 0.028(2) 0.036(3) 0.033(2) 0.0033(19) -0.0054(19) -0.012(2)
C33 0.045(3) 0.034(3) 0.039(3) 0.001(2) -0.017(2) -0.017(2)
C34 0.054(3) 0.048(3) 0.030(2) 0.004(2) -0.019(2) -0.024(3)
C35 0.060(3) 0.047(3) 0.054(3) 0.026(3) -0.033(3) -0.037(3)
C36 0.083(4) 0.030(3) 0.067(4) 0.007(3) -0.043(3) -0.029(3)
C37 0.077(4) 0.031(3) 0.058(3) -0.005(3) -0.031(3) -0.015(3)
C38 0.052(3) 0.033(3) 0.045(3) -0.001(2) -0.013(2) -0.018(2)
C39 0.030(2) 0.028(2) 0.032(2) -0.0039(18) -0.0097(19) -0.0084(19)
C40 0.026(2) 0.032(2) 0.029(2) 0.0012(18) -0.0087(18) -0.0081(19)
C41 0.032(2) 0.032(3) 0.046(3) -0.007(2) -0.015(2) -0.007(2)
C42 0.045(3) 0.027(2) 0.043(3) -0.008(2) -0.010(2) -0.014(2)
C43 0.037(2) 0.028(2) 0.031(2) -0.0002(18) -0.0081(19) -0.017(2)
C44 0.038(2) 0.030(2) 0.034(2) -0.0053(19) -0.005(2) -0.017(2)
C45 0.033(2) 0.031(2) 0.038(2) -0.007(2) -0.006(2) -0.014(2)
C46 0.035(3) 0.040(3) 0.051(3) -0.012(2) -0.012(2) -0.014(2)
C47 0.031(2) 0.036(3) 0.065(3) -0.015(2) -0.023(2) -0.004(2)
C48 0.031(2) 0.035(3) 0.049(3) -0.011(2) -0.014(2) -0.004(2)
C49 0.038(3) 0.037(3) 0.055(3) -0.008(2) -0.025(2) -0.005(2)
C50 0.046(3) 0.035(3) 0.063(3) -0.001(2) -0.037(3) -0.007(2)
C51 0.039(3) 0.035(3) 0.057(3) -0.002(2) -0.019(2) -0.006(2)
C52 0.045(3) 0.022(2) 0.070(3) 0.003(2) -0.031(3) -0.007(2)
C53 0.054(3) 0.025(3) 0.090(4) 0.002(3) -0.045(3) -0.010(2)
C54 0.045(3) 0.026(3) 0.077(4) -0.004(2) -0.036(3) -0.008(2)
C55 0.036(3) 0.024(2) 0.058(3) -0.002(2) -0.023(2) -0.004(2)
C56 0.036(3) 0.026(2) 0.057(3) -0.009(2) -0.016(2) -0.010(2)
C57 0.038(3) 0.031(3) 0.041(3) -0.006(2) -0.012(2) -0.012(2)
C58 0.021(2) 0.033(2) 0.038(2) -0.0073(19) -0.0094(18) -0.0062(18)
C59 0.043(3) 0.032(2) 0.030(2) -0.0007(19) -0.010(2) -0.020(2)
C60 0.039(3) 0.036(3) 0.031(2) -0.011(2) -0.005(2) -0.016(2)
C61 0.038(3) 0.036(3) 0.040(3) 0.001(2) -0.009(2) -0.021(2)
C62 0.051(3) 0.025(2) 0.042(3) 0.000(2) -0.020(2) -0.015(2)
C63 0.040(3) 0.030(2) 0.029(2) -0.0029(19) -0.011(2) -0.007(2)
C64 0.043(3) 0.032(2) 0.030(2) 0.000(2) -0.006(2) -0.016(2)
C65 0.033(2) 0.029(2) 0.056(3) -0.007(2) -0.022(2) -0.004(2)
C66 0.038(3) 0.035(3) 0.043(3) -0.007(2) -0.015(2) -0.006(2)
C67 0.038(3) 0.037(3) 0.055(3) -0.006(2) -0.025(2) -0.002(2)
C68 0.044(3) 0.041(3) 0.065(3) 0.003(3) -0.031(3) -0.013(3)
C69 0.048(3) 0.052(3) 0.049(3) -0.015(3) -0.016(2) -0.018(3)
C70 0.033(3) 0.036(3) 0.059(3) -0.019(2) -0.018(2) -0.003(2)
C71 0.045(3) 0.027(3) 0.079(4) -0.005(3) -0.032(3) -0.008(2)
C72 0.048(3) 0.031(3) 0.063(3) 0.003(2) -0.029(3) -0.014(2)
C73 0.065(4) 0.019(2) 0.075(4) -0.002(2) -0.041(3) -0.008(2)
C74 0.053(3) 0.026(3) 0.086(4) 0.004(3) -0.036(3) -0.019(2)
C75 0.050(3) 0.040(3) 0.094(4) -0.002(3) -0.026(3) -0.017(3)
C76 0.047(3) 0.031(3) 0.101(5) -0.012(3) -0.029(3) -0.006(3)
N1 0.034(2) 0.0253(19) 0.034(2) -0.0039(15) -0.0130(16) -0.0091(16)
N2 0.0326(19) 0.0241(19) 0.0318(19) 0.0001(15) -0.0131(16) -0.0065(15)
N3 0.033(2) 0.029(2) 0.0326(19) -0.0029(15) -0.0111(16) -0.0108(16)
N4 0.036(2) 0.029(2) 0.034(2) -0.0114(16) -0.0114(16) -0.0103(16)
N5 0.037(2) 0.0221(19) 0.0333(19) 0.0013(15) -0.0127(16) -0.0111(16)
N6 0.031(2) 0.032(2) 0.040(2) -0.0086(17) -0.0120(17) -0.0106(16)
N7 0.069(3) 0.024(2) 0.106(4) 0.002(2) -0.066(3) -0.014(2)
N8 0.034(2) 0.025(2) 0.049(2) -0.0067(17) -0.0209(18) -0.0070(16)
O1 0.068(2) 0.0429(19) 0.0316(18) -0.0044(15) -0.0115(16) -0.0271(17)
O2 0.0347(16) 0.0315(17) 0.0343(16) -0.0032(13) -0.0131(14) -0.0087(13)
F1 0.0501(17) 0.0556(18) 0.0484(16) -0.0207(14) -0.0148(14) 0.0032(15)
F2 0.107(3) 0.053(2) 0.082(2) -0.0382(18) -0.051(2) 0.0269(19)
F3 0.135(3) 0.0248(16) 0.122(3) -0.0133(17) -0.086(3) -0.0095(18)
F4 0.094(3) 0.0469(18) 0.089(2) 0.0184(17) -0.049(2) -0.0432(18)
F5 0.0546(17) 0.0467(17) 0.0508(17) 0.0001(14) -0.0134(14) -0.0233(14)
F6 0.0299(14) 0.0650(18) 0.0393(14) -0.0032(13) -0.0096(11) -0.0176(13)
F7 0.0424(16) 0.095(2) 0.0330(14) 0.0090(15) -0.0021(12) -0.0353(16)
F8 0.0515(17) 0.076(2) 0.0393(15) 0.0155(14) -0.0220(13) -0.0268(15)
F9 0.0288(14) 0.082(2) 0.0429(15) 0.0023(15) -0.0115(12) -0.0118(14)
F10 0.0331(14) 0.0683(19) 0.0323(14) 0.0048(13) -0.0026(11) -0.0194(13)
F11 0.0548(17) 0.0652(19) 0.0406(16) 0.0023(14) -0.0164(14) -0.0307(15)
F12 0.080(2) 0.076(2) 0.068(2) 0.0267(17) -0.0355(18) -0.0569(19)
F13 0.122(3) 0.0396(17) 0.089(2) 0.0128(16) -0.062(2) -0.0475(19)
F14 0.117(3) 0.0344(17) 0.074(2) -0.0214(16) -0.029(2) -0.0128(18)
F15 0.0641(19) 0.0366(16) 0.0562(18) -0.0134(13) -0.0025(15) -0.0099(14)
F16 0.0496(16) 0.0494(17) 0.0417(15) -0.0164(13) 0.0024(13) -0.0274(14)
F17 0.0455(16) 0.0443(16) 0.0494(16) 0.0013(13) -0.0053(13) -0.0264(13)
F18 0.0577(17) 0.0297(14) 0.0623(18) -0.0012(13) -0.0221(14) -0.0199(13)
F19 0.0550(17) 0.0350(15) 0.0432(15) -0.0123(12) -0.0087(13) -0.0059(13)
F20 0.0505(16) 0.0368(15) 0.0374(14) -0.0053(12) 0.0028(12) -0.0168(13)
F21 0.0463(16) 0.0356(15) 0.0456(15) -0.0063(12) -0.0125(12) -0.0047(12)
F22 0.0494(18) 0.0455(18) 0.079(2) -0.0018(15) -0.0317(16) 0.0075(15)
F23 0.080(2) 0.062(2) 0.068(2) 0.0045(16) -0.0518(18) -0.0133(17)
F24 0.068(2) 0.074(2) 0.0549(18) -0.0268(17) -0.0156(16) -0.0236(17)
F25 0.0409(16) 0.0521(18) 0.078(2) -0.0316(16) -0.0164(15) -0.0026(14)
F26 0.072(2) 0.0364(16) 0.0640(19) -0.0017(14) -0.0238(17) -0.0211(15)
F27 0.082(2) 0.0304(15) 0.069(2) -0.0036(14) -0.0375(17) -0.0145(15)
F28 0.070(2) 0.0317(16) 0.093(2) 0.0045(15) -0.0380(18) -0.0282(15)
F29 0.060(2) 0.061(2) 0.139(3) -0.012(2) 0.004(2) -0.0348(18)
F30 0.0533(19) 0.0447(19) 0.137(3) -0.025(2) -0.007(2) -0.0098(16)
C82 0.080(9) 0.053(7) 0.065(8) 0.004(6) -0.004(6) -0.006(6)
C83 0.080(9) 0.038(7) 0.077(9) 0.011(6) 0.010(7) 0.022(6)
C84 0.089(9) 0.055(7) 0.070(8) 0.001(6) -0.019(7) -0.005(7)
C85 0.126(13) 0.025(6) 0.052(8) -0.001(6) -0.036(8) -0.020(8)
Cl1 0.0552(18) 0.0521(18) 0.0517(17) -0.0028(13) -0.0110(14) -0.0200(14)
Cl2 0.080(2) 0.067(2) 0.068(2) -0.0068(18) -0.0205(19) 0.0011(19)
Cl3 0.128(4) 0.053(2) 0.053(2) -0.0094(17) -0.002(2) -0.016(2)

_geom_special_details            
;
 All esds (except the esd in the dihedral angle between two l.s. planes)
 are estimated using the full covariance matrix.  The cell esds are taken
 into account individually in the estimation of esds in distances, angles
 and torsion angles; correlations between esds in cell parameters are only
 used when they are defined by crystal symmetry.  An approximate (isotropic)
 treatment of cell esds is used for estimating esds involving l.s. planes.
;

loop_
_geom_bond_atom_site_label_1
_geom_bond_atom_site_label_2
_geom_bond_distance
_geom_bond_site_symmetry_2
_geom_bond_publ_flag
C1 O1 1.254(5) . ?
C1 C2 1.436(6) . ?
C1 C20 1.442(6) . ?
C2 N1 1.353(5) . ?
C2 C3 1.389(6) . ?
C3 C4 1.374(6) . ?
C3 H1 0.9500 . ?
C4 C5 1.404(6) . ?
C4 H2 0.9500 . ?
C5 N1 1.370(5) . ?
C5 C6 1.410(6) . ?
C6 C7 1.392(6) . ?
C6 C21 1.481(6) . ?
C7 N2 1.382(5) . ?
C7 C8 1.447(6) . ?
C8 C9 1.330(6) . ?
C8 H3 0.9500 . ?
C9 C10 1.454(5) . ?
C9 H4 0.9500 . ?
C10 N2 1.338(5) . ?
C10 C11 1.412(6) . ?
C11 C12 1.387(5) . ?
C11 C27 1.486(6) . ?
C12 N3 1.354(5) . ?
C12 C13 1.426(6) . ?
C13 C14 1.343(6) . ?
C13 H5 0.9500 . ?
C14 C15 1.423(6) . ?
C14 H6 0.9500 . ?
C15 C16 1.364(6) . ?
C15 N3 1.399(5) . ?
C16 C17 1.418(6) . ?
C16 C33 1.479(6) . ?
C17 N4 1.379(5) . ?
C17 C18 1.396(6) . ?
C18 C19 1.357(6) . ?
C18 H7 0.9500 . ?
C19 C20 1.389(6) . ?
C19 H8 0.9500 . ?
C20 N4 1.377(5) . ?
C21 C22 1.359(7) . ?
C21 C26 1.391(7) . ?
C22 F1 1.334(6) . ?
C22 C23 1.400(7) . ?
C23 F2 1.326(6) . ?
C23 C24 1.354(9) . ?
C24 C25 1.347(9) . ?
C24 F3 1.350(5) . ?
C25 F4 1.346(6) . ?
C25 C26 1.361(7) . ?
C26 F5 1.331(6) . ?
C27 C32 1.365(6) . ?
C27 C28 1.375(6) . ?
C28 F6 1.337(4) . ?
C28 C29 1.375(6) . ?
C29 F7 1.337(5) . ?
C29 C30 1.344(6) . ?
C30 F8 1.339(5) . ?
C30 C31 1.375(6) . ?
C31 F9 1.337(5) . ?
C31 C32 1.370(6) . ?
C32 F10 1.341(5) . ?
C33 C34 1.369(6) . ?
C33 C38 1.381(7) . ?
C34 F11 1.336(6) . ?
C34 C35 1.376(6) . ?
C35 F12 1.332(6) . ?
C35 C36 1.364(8) . ?
C36 F13 1.334(5) . ?
C36 C37 1.367(8) . ?
C37 F14 1.332(6) . ?
C37 C38 1.380(6) . ?
C38 F15 1.333(5) . ?
C39 O2 1.251(5) . ?
C39 C58 1.440(6) . ?
C39 C40 1.442(5) . ?
C40 N5 1.359(5) . ?
C40 C41 1.399(6) . ?
C41 C42 1.365(6) . ?
C41 H9 0.9500 . ?
C42 C43 1.408(6) . ?
C42 H10 0.9500 . ?
C43 N5 1.380(5) . ?
C43 C44 1.404(6) . ?
C44 C45 1.363(6) . ?
C44 C59 1.501(6) . ?
C45 N6 1.389(5) . ?
C45 C46 1.412(6) . ?
C46 C47 1.357(7) . ?
C46 H11 0.9500 . ?
C47 C48 1.428(6) . ?
C47 H12 0.9500 . ?
C48 N6 1.345(6) . ?
C48 C49 1.393(7) . ?
C49 C50 1.403(6) . ?
C49 C65 1.481(6) . ?
C50 N7 1.359(6) . ?
C50 C51 1.430(7) . ?
C51 C52 1.337(6) . ?
C51 H13 0.9500 . ?
C52 C53 1.433(7) . ?
C52 H14 0.9500 . ?
C53 C54 1.377(6) . ?
C53 N7 1.400(6) . ?
C54 C55 1.397(6) . ?
C54 C71 1.496(6) . ?
C55 N8 1.369(5) . ?
C55 C56 1.397(6) . ?
C56 C57 1.363(6) . ?
C56 H15 0.9500 . ?
C57 C58 1.386(6) . ?
C57 H16 0.9500 . ?
C58 N8 1.364(5) . ?
C59 C64 1.373(6) . ?
C59 C60 1.377(6) . ?
C60 F16 1.339(5) . ?
C60 C61 1.363(6) . ?
C61 F17 1.339(5) . ?
C61 C62 1.362(6) . ?
C62 F18 1.340(5) . ?
C62 C63 1.363(6) . ?
C63 F19 1.345(5) . ?
C63 C64 1.374(6) . ?
C64 F20 1.339(5) . ?
C65 C70 1.377(6) . ?
C65 C66 1.380(6) . ?
C66 F21 1.325(5) . ?
C66 C67 1.371(6) . ?
C67 F22 1.329(5) . ?
C67 C68 1.367(7) . ?
C68 F23 1.333(5) . ?
C68 C69 1.356(7) . ?
C69 F24 1.338(5) . ?
C69 C70 1.367(7) . ?
C70 F25 1.343(5) . ?
C71 C72 1.370(7) . ?
C71 C76 1.378(8) . ?
C72 F26 1.333(6) . ?
C72 C73 1.379(6) . ?
C73 F27 1.336(6) . ?
C73 C74 1.354(8) . ?
C74 F28 1.339(5) . ?
C74 C75 1.372(8) . ?
C75 F29 1.331(7) . ?
C75 C76 1.367(7) . ?
C76 F30 1.347(6) . ?
N1 H19 0.8800 . ?
N3 H20 0.8800 . ?
N4 H21 0.8800 . ?
N5 H22 0.8800 . ?
N6 H17 0.8800 . ?
N8 H18 0.8800 . ?
C82 C83 1.457(14) . ?
C82 C84 1.528(17) . ?
C82 H23 0.9900 . ?
C82 H24 0.9900 . ?
C83 H25 0.9800 . ?
C83 H26 0.9800 . ?
C83 H27 0.9800 . ?
C84 C84 1.49(2) 2_576 ?
C84 H28 0.9900 . ?
C84 H29 0.9900 . ?
C85 Cl3 1.722(13) . ?
C85 Cl1 1.739(15) . ?
C85 Cl2 1.773(15) . ?
C85 H85 1.0000 . ?

loop_
_geom_angle_atom_site_label_1
_geom_angle_atom_site_label_2
_geom_angle_atom_site_label_3
_geom_angle
_geom_angle_site_symmetry_1
_geom_angle_site_symmetry_3
_geom_angle_publ_flag
O1 C1 C2 119.2(4) . . ?
O1 C1 C20 117.7(4) . . ?
C2 C1 C20 122.8(4) . . ?
N1 C2 C3 107.6(4) . . ?
N1 C2 C1 128.3(4) . . ?
C3 C2 C1 123.7(4) . . ?
C4 C3 C2 108.4(4) . . ?
C4 C3 H1 125.8 . . ?
C2 C3 H1 125.8 . . ?
C3 C4 C5 107.2(4) . . ?
C3 C4 H2 126.4 . . ?
C5 C4 H2 126.4 . . ?
N1 C5 C4 107.0(4) . . ?
N1 C5 C6 124.9(4) . . ?
C4 C5 C6 128.0(4) . . ?
C7 C6 C5 126.6(4) . . ?
C7 C6 C21 117.9(4) . . ?
C5 C6 C21 115.5(4) . . ?
N2 C7 C6 126.1(4) . . ?
N2 C7 C8 109.8(4) . . ?
C6 C7 C8 124.0(4) . . ?
C9 C8 C7 107.2(4) . . ?
C9 C8 H3 126.4 . . ?
C7 C8 H3 126.4 . . ?
C8 C9 C10 106.2(4) . . ?
C8 C9 H4 126.9 . . ?
C10 C9 H4 126.9 . . ?
N2 C10 C11 125.3(4) . . ?
N2 C10 C9 111.5(4) . . ?
C11 C10 C9 123.1(4) . . ?
C12 C11 C10 125.3(4) . . ?
C12 C11 C27 115.8(4) . . ?
C10 C11 C27 118.8(3) . . ?
N3 C12 C11 125.3(4) . . ?
N3 C12 C13 107.3(3) . . ?
C11 C12 C13 127.4(4) . . ?
C14 C13 C12 108.3(4) . . ?
C14 C13 H5 125.8 . . ?
C12 C13 H5 125.8 . . ?
C13 C14 C15 108.8(4) . . ?
C13 C14 H6 125.6 . . ?
C15 C14 H6 125.6 . . ?
C16 C15 N3 127.2(4) . . ?
C16 C15 C14 126.9(4) . . ?
N3 C15 C14 105.8(3) . . ?
C15 C16 C17 126.8(4) . . ?
C15 C16 C33 118.3(4) . . ?
C17 C16 C33 114.9(4) . . ?
N4 C17 C18 107.4(4) . . ?
N4 C17 C16 125.1(4) . . ?
C18 C17 C16 127.5(4) . . ?
C19 C18 C17 108.2(4) . . ?
C19 C18 H7 125.9 . . ?
C17 C18 H7 125.9 . . ?
C18 C19 C20 108.4(4) . . ?
C18 C19 H8 125.8 . . ?
C20 C19 H8 125.8 . . ?
N4 C20 C19 107.8(4) . . ?
N4 C20 C1 126.6(4) . . ?
C19 C20 C1 125.0(4) . . ?
C22 C21 C26 116.4(4) . . ?
C22 C21 C6 123.0(4) . . ?
C26 C21 C6 120.6(4) . . ?
F1 C22 C21 120.0(4) . . ?
F1 C22 C23 118.1(5) . . ?
C21 C22 C23 121.8(5) . . ?
F2 C23 C24 121.4(5) . . ?
F2 C23 C22 119.7(6) . . ?
C24 C23 C22 118.9(5) . . ?
C25 C24 F3 120.3(6) . . ?
C25 C24 C23 121.0(5) . . ?
F3 C24 C23 118.7(6) . . ?
F4 C25 C24 118.9(5) . . ?
F4 C25 C26 121.5(6) . . ?
C24 C25 C26 119.6(5) . . ?
F5 C26 C25 117.3(5) . . ?
F5 C26 C21 120.4(4) . . ?
C25 C26 C21 122.3(5) . . ?
C32 C27 C28 115.1(4) . . ?
C32 C27 C11 121.5(4) . . ?
C28 C27 C11 123.3(4) . . ?
F6 C28 C29 116.9(4) . . ?
F6 C28 C27 120.0(4) . . ?
C29 C28 C27 123.1(4) . . ?
F7 C29 C30 120.4(4) . . ?
F7 C29 C28 120.1(4) . . ?
C30 C29 C28 119.5(4) . . ?
F8 C30 C29 121.1(4) . . ?
F8 C30 C31 119.0(4) . . ?
C29 C30 C31 119.8(4) . . ?
F9 C31 C32 120.9(4) . . ?
F9 C31 C30 120.1(4) . . ?
C32 C31 C30 119.0(4) . . ?
F10 C32 C27 119.4(4) . . ?
F10 C32 C31 117.3(4) . . ?
C27 C32 C31 123.4(4) . . ?
C34 C33 C38 115.8(4) . . ?
C34 C33 C16 122.0(4) . . ?
C38 C33 C16 122.1(4) . . ?
F11 C34 C33 119.6(4) . . ?
F11 C34 C35 117.2(4) . . ?
C33 C34 C35 123.1(5) . . ?
F12 C35 C36 120.5(4) . . ?
F12 C35 C34 120.3(5) . . ?
C36 C35 C34 119.2(5) . . ?
F13 C36 C35 120.0(5) . . ?
F13 C36 C37 119.9(6) . . ?
C35 C36 C37 120.1(4) . . ?
F14 C37 C36 119.7(4) . . ?
F14 C37 C38 121.1(5) . . ?
C36 C37 C38 119.2(5) . . ?
F15 C38 C37 117.2(5) . . ?
F15 C38 C33 120.3(4) . . ?
C37 C38 C33 122.5(5) . . ?
O2 C39 C58 118.0(3) . . ?
O2 C39 C40 118.8(4) . . ?
C58 C39 C40 123.2(4) . . ?
N5 C40 C41 109.5(3) . . ?
N5 C40 C39 126.6(4) . . ?
C41 C40 C39 123.9(4) . . ?
C42 C41 C40 107.5(4) . . ?
C42 C41 H9 126.3 . . ?
C40 C41 H9 126.3 . . ?
C41 C42 C43 107.3(4) . . ?
C41 C42 H10 126.4 . . ?
C43 C42 H10 126.4 . . ?
N5 C43 C44 124.4(4) . . ?
N5 C43 C42 108.6(3) . . ?
C44 C43 C42 127.1(4) . . ?
C45 C44 C43 127.9(4) . . ?
C45 C44 C59 115.8(4) . . ?
C43 C44 C59 116.2(4) . . ?
C44 C45 N6 126.6(4) . . ?
C44 C45 C46 127.4(4) . . ?
N6 C45 C46 105.9(4) . . ?
C47 C46 C45 108.8(4) . . ?
C47 C46 H11 125.6 . . ?
C45 C46 H11 125.6 . . ?
C46 C47 C48 107.7(4) . . ?
C46 C47 H12 126.1 . . ?
C48 C47 H12 126.1 . . ?
N6 C48 C49 126.1(4) . . ?
N6 C48 C47 107.0(4) . . ?
C49 C48 C47 126.8(4) . . ?
C48 C49 C50 125.6(4) . . ?
C48 C49 C65 117.2(4) . . ?
C50 C49 C65 117.1(4) . . ?
N7 C50 C49 124.9(4) . . ?
N7 C50 C51 109.5(4) . . ?
C49 C50 C51 125.6(4) . . ?
C52 C51 C50 107.9(4) . . ?
C52 C51 H13 126.1 . . ?
C50 C51 H13 126.1 . . ?
C51 C52 C53 107.7(4) . . ?
C51 C52 H14 126.1 . . ?
C53 C52 H14 126.1 . . ?
C54 C53 N7 125.4(5) . . ?
C54 C53 C52 126.4(4) . . ?
N7 C53 C52 108.2(4) . . ?
C53 C54 C55 127.5(4) . . ?
C53 C54 C71 115.3(4) . . ?
C55 C54 C71 117.2(4) . . ?
N8 C55 C54 124.8(4) . . ?
N8 C55 C56 106.2(4) . . ?
C54 C55 C56 128.9(4) . . ?
C57 C56 C55 108.1(4) . . ?
C57 C56 H15 126.0 . . ?
C55 C56 H15 126.0 . . ?
C56 C57 C58 108.9(4) . . ?
C56 C57 H16 125.6 . . ?
C58 C57 H16 125.6 . . ?
N8 C58 C57 106.4(4) . . ?
N8 C58 C39 126.7(4) . . ?
C57 C58 C39 126.8(4) . . ?
C64 C59 C60 115.6(4) . . ?
C64 C59 C44 121.0(4) . . ?
C60 C59 C44 123.3(4) . . ?
F16 C60 C61 117.6(4) . . ?
F16 C60 C59 119.4(4) . . ?
C61 C60 C59 123.0(4) . . ?
F17 C61 C62 119.8(4) . . ?
F17 C61 C60 120.4(4) . . ?
C62 C61 C60 119.7(4) . . ?
F18 C62 C61 120.4(4) . . ?
F18 C62 C63 120.1(4) . . ?
C61 C62 C63 119.4(4) . . ?
F19 C63 C62 119.8(4) . . ?
F19 C63 C64 120.4(4) . . ?
C62 C63 C64 119.8(4) . . ?
F20 C64 C59 119.7(4) . . ?
F20 C64 C63 117.8(4) . . ?
C59 C64 C63 122.5(4) . . ?
C70 C65 C66 115.4(4) . . ?
C70 C65 C49 122.1(4) . . ?
C66 C65 C49 122.5(4) . . ?
F21 C66 C67 117.3(4) . . ?
F21 C66 C65 120.8(4) . . ?
C67 C66 C65 121.9(4) . . ?
F22 C67 C68 119.9(4) . . ?
F22 C67 C66 119.9(4) . . ?
C68 C67 C66 120.2(5) . . ?
F23 C68 C69 119.1(5) . . ?
F23 C68 C67 121.0(5) . . ?
C69 C68 C67 119.8(5) . . ?
F24 C69 C68 121.2(5) . . ?
F24 C69 C70 119.9(5) . . ?
C68 C69 C70 118.9(5) . . ?
F25 C70 C69 117.0(4) . . ?
F25 C70 C65 119.2(4) . . ?
C69 C70 C65 123.8(4) . . ?
C72 C71 C76 115.9(4) . . ?
C72 C71 C54 123.2(5) . . ?
C76 C71 C54 120.9(5) . . ?
F26 C72 C71 119.9(4) . . ?
F26 C72 C73 118.3(5) . . ?
C71 C72 C73 121.8(5) . . ?
F27 C73 C74 119.4(4) . . ?
F27 C73 C72 120.4(5) . . ?
C74 C73 C72 120.2(5) . . ?
F28 C74 C73 120.0(5) . . ?
F28 C74 C75 119.9(5) . . ?
C73 C74 C75 120.0(5) . . ?
F29 C75 C76 121.5(6) . . ?
F29 C75 C74 119.9(5) . . ?
C76 C75 C74 118.5(6) . . ?
F30 C76 C75 117.3(6) . . ?
F30 C76 C71 119.1(4) . . ?
C75 C76 C71 123.5(6) . . ?
C2 N1 C5 109.8(3) . . ?
C2 N1 H19 125.1 . . ?
C5 N1 H19 125.1 . . ?
C10 N2 C7 105.3(3) . . ?
C12 N3 C15 109.7(3) . . ?
C12 N3 H20 125.2 . . ?
C15 N3 H20 125.2 . . ?
C20 N4 C17 108.2(3) . . ?
C20 N4 H21 125.9 . . ?
C17 N4 H21 125.9 . . ?
C40 N5 C43 107.1(3) . . ?
C40 N5 H22 126.4 . . ?
C43 N5 H22 126.4 . . ?
C48 N6 C45 110.5(3) . . ?
C48 N6 H17 124.7 . . ?
C45 N6 H17 124.7 . . ?
C50 N7 C53 106.7(4) . . ?
C58 N8 C55 110.4(3) . . ?
C58 N8 H18 124.8 . . ?
C55 N8 H18 124.8 . . ?
C83 C82 C84 107.8(11) . . ?
C83 C82 H23 110.2 . . ?
C84 C82 H23 110.2 . . ?
C83 C82 H24 110.2 . . ?
C84 C82 H24 110.2 . . ?
H23 C82 H24 108.5 . . ?
C82 C83 H25 109.5 . . ?
C82 C83 H26 109.5 . . ?
H25 C83 H26 109.5 . . ?
C82 C83 H27 109.5 . . ?
H25 C83 H27 109.5 . . ?
H26 C83 H27 109.5 . . ?
C84 C84 C82 114.9(13) 2_576 . ?
C84 C84 H28 108.5 2_576 . ?
C82 C84 H28 108.5 . . ?
C84 C84 H29 108.5 2_576 . ?
C82 C84 H29 108.5 . . ?
H28 C84 H29 107.5 . . ?
Cl3 C85 Cl1 112.4(7) . . ?
Cl3 C85 Cl2 111.1(11) . . ?
Cl1 C85 Cl2 109.5(6) . . ?
Cl3 C85 H85 107.9 . . ?
Cl1 C85 H85 107.9 . . ?
Cl2 C85 H85 107.9 . . ?

loop_
_geom_torsion_atom_site_label_1
_geom_torsion_atom_site_label_2
_geom_torsion_atom_site_label_3
_geom_torsion_atom_site_label_4
_geom_torsion
_geom_torsion_site_symmetry_1
_geom_torsion_site_symmetry_2
_geom_torsion_site_symmetry_3
_geom_torsion_site_symmetry_4
_geom_torsion_publ_flag
O1 C1 C2 N1 -175.2(4) . . . . ?
C20 C1 C2 N1 11.5(7) . . . . ?
O1 C1 C2 C3 14.0(7) . . . . ?
C20 C1 C2 C3 -159.3(4) . . . . ?
N1 C2 C3 C4 0.4(5) . . . . ?
C1 C2 C3 C4 172.9(4) . . . . ?
C2 C3 C4 C5 1.0(5) . . . . ?
C3 C4 C5 N1 -2.0(5) . . . . ?
C3 C4 C5 C6 174.7(4) . . . . ?
N1 C5 C6 C7 -6.7(7) . . . . ?
C4 C5 C6 C7 177.2(4) . . . . ?
N1 C5 C6 C21 170.3(4) . . . . ?
C4 C5 C6 C21 -5.8(7) . . . . ?
C5 C6 C7 N2 -5.2(7) . . . . ?
C21 C6 C7 N2 177.8(4) . . . . ?
C5 C6 C7 C8 170.2(4) . . . . ?
C21 C6 C7 C8 -6.8(6) . . . . ?
N2 C7 C8 C9 1.1(5) . . . . ?
C6 C7 C8 C9 -175.0(4) . . . . ?
C7 C8 C9 C10 -1.0(5) . . . . ?
C8 C9 C10 N2 0.7(5) . . . . ?
C8 C9 C10 C11 -179.9(4) . . . . ?
N2 C10 C11 C12 -0.7(7) . . . . ?
C9 C10 C11 C12 -180.0(4) . . . . ?
N2 C10 C11 C27 175.9(4) . . . . ?
C9 C10 C11 C27 -3.4(6) . . . . ?
C10 C11 C12 N3 -1.1(7) . . . . ?
C27 C11 C12 N3 -177.7(4) . . . . ?
C10 C11 C12 C13 179.9(4) . . . . ?
C27 C11 C12 C13 3.3(6) . . . . ?
N3 C12 C13 C14 -0.1(5) . . . . ?
C11 C12 C13 C14 179.1(4) . . . . ?
C12 C13 C14 C15 1.3(5) . . . . ?
C13 C14 C15 C16 176.0(5) . . . . ?
C13 C14 C15 N3 -1.9(5) . . . . ?
N3 C15 C16 C17 7.7(8) . . . . ?
C14 C15 C16 C17 -169.8(4) . . . . ?
N3 C15 C16 C33 -171.8(4) . . . . ?
C14 C15 C16 C33 10.6(7) . . . . ?
C15 C16 C17 N4 13.7(8) . . . . ?
C33 C16 C17 N4 -166.7(4) . . . . ?
C15 C16 C17 C18 -166.3(5) . . . . ?
C33 C16 C17 C18 13.3(7) . . . . ?
N4 C17 C18 C19 1.3(5) . . . . ?
C16 C17 C18 C19 -178.7(4) . . . . ?
C17 C18 C19 C20 -0.6(5) . . . . ?
C18 C19 C20 N4 -0.4(5) . . . . ?
C18 C19 C20 C1 -171.6(4) . . . . ?
O1 C1 C20 N4 166.0(4) . . . . ?
C2 C1 C20 N4 -20.6(7) . . . . ?
O1 C1 C20 C19 -24.5(7) . . . . ?
C2 C1 C20 C19 148.9(4) . . . . ?
C7 C6 C21 C22 -62.0(6) . . . . ?
C5 C6 C21 C22 120.7(5) . . . . ?
C7 C6 C21 C26 118.2(5) . . . . ?
C5 C6 C21 C26 -59.1(6) . . . . ?
C26 C21 C22 F1 179.8(4) . . . . ?
C6 C21 C22 F1 0.0(7) . . . . ?
C26 C21 C22 C23 0.6(7) . . . . ?
C6 C21 C22 C23 -179.1(4) . . . . ?
F1 C22 C23 F2 0.7(7) . . . . ?
C21 C22 C23 F2 179.9(4) . . . . ?
F1 C22 C23 C24 -178.7(4) . . . . ?
C21 C22 C23 C24 0.5(8) . . . . ?
F2 C23 C24 C25 -180.0(5) . . . . ?
C22 C23 C24 C25 -0.6(8) . . . . ?
F2 C23 C24 F3 2.3(8) . . . . ?
C22 C23 C24 F3 -178.4(4) . . . . ?
F3 C24 C25 F4 -1.6(7) . . . . ?
C23 C24 C25 F4 -179.4(5) . . . . ?
F3 C24 C25 C26 177.3(4) . . . . ?
C23 C24 C25 C26 -0.5(8) . . . . ?
F4 C25 C26 F5 1.8(7) . . . . ?
C24 C25 C26 F5 -177.0(4) . . . . ?
F4 C25 C26 C21 -179.4(4) . . . . ?
C24 C25 C26 C21 1.7(7) . . . . ?
C22 C21 C26 F5 176.9(4) . . . . ?
C6 C21 C26 F5 -3.3(6) . . . . ?
C22 C21 C26 C25 -1.8(7) . . . . ?
C6 C21 C26 C25 178.0(4) . . . . ?
C12 C11 C27 C32 104.8(5) . . . . ?
C10 C11 C27 C32 -72.1(6) . . . . ?
C12 C11 C27 C28 -74.4(5) . . . . ?
C10 C11 C27 C28 108.8(5) . . . . ?
C32 C27 C28 F6 179.9(4) . . . . ?
C11 C27 C28 F6 -0.9(6) . . . . ?
C32 C27 C28 C29 0.5(6) . . . . ?
C11 C27 C28 C29 179.7(4) . . . . ?
F6 C28 C29 F7 -0.2(6) . . . . ?
C27 C28 C29 F7 179.2(4) . . . . ?
F6 C28 C29 C30 179.9(4) . . . . ?
C27 C28 C29 C30 -0.7(7) . . . . ?
F7 C29 C30 F8 -1.4(7) . . . . ?
C28 C29 C30 F8 178.4(4) . . . . ?
F7 C29 C30 C31 -179.1(4) . . . . ?
C28 C29 C30 C31 0.7(7) . . . . ?
F8 C30 C31 F9 3.0(7) . . . . ?
C29 C30 C31 F9 -179.2(4) . . . . ?
F8 C30 C31 C32 -178.4(4) . . . . ?
C29 C30 C31 C32 -0.6(7) . . . . ?
C28 C27 C32 F10 179.7(4) . . . . ?
C11 C27 C32 F10 0.4(6) . . . . ?
C28 C27 C32 C31 -0.4(6) . . . . ?
C11 C27 C32 C31 -179.6(4) . . . . ?
F9 C31 C32 F10 -1.0(6) . . . . ?
C30 C31 C32 F10 -179.6(4) . . . . ?
F9 C31 C32 C27 179.1(4) . . . . ?
C30 C31 C32 C27 0.5(7) . . . . ?
C15 C16 C33 C34 61.6(6) . . . . ?
C17 C16 C33 C34 -118.1(5) . . . . ?
C15 C16 C33 C38 -121.9(5) . . . . ?
C17 C16 C33 C38 58.4(6) . . . . ?
C38 C33 C34 F11 -179.5(4) . . . . ?
C16 C33 C34 F11 -2.8(7) . . . . ?
C38 C33 C34 C35 0.2(7) . . . . ?
C16 C33 C34 C35 177.0(4) . . . . ?
F11 C34 C35 F12 -0.3(7) . . . . ?
C33 C34 C35 F12 179.9(4) . . . . ?
F11 C34 C35 C36 178.0(4) . . . . ?
C33 C34 C35 C36 -1.7(7) . . . . ?
F12 C35 C36 F13 -1.9(7) . . . . ?
C34 C35 C36 F13 179.7(4) . . . . ?
F12 C35 C36 C37 -179.5(5) . . . . ?
C34 C35 C36 C37 2.2(8) . . . . ?
F13 C36 C37 F14 0.6(8) . . . . ?
C35 C36 C37 F14 178.1(5) . . . . ?
F13 C36 C37 C38 -178.7(5) . . . . ?
C35 C36 C37 C38 -1.1(8) . . . . ?
F14 C37 C38 F15 -0.6(7) . . . . ?
C36 C37 C38 F15 178.7(4) . . . . ?
F14 C37 C38 C33 -179.7(4) . . . . ?
C36 C37 C38 C33 -0.4(8) . . . . ?
C34 C33 C38 F15 -178.2(4) . . . . ?
C16 C33 C38 F15 5.1(7) . . . . ?
C34 C33 C38 C37 0.8(7) . . . . ?
C16 C33 C38 C37 -175.9(4) . . . . ?
O2 C39 C40 N5 178.8(4) . . . . ?
C58 C39 C40 N5 -0.5(7) . . . . ?
O2 C39 C40 C41 -2.5(6) . . . . ?
C58 C39 C40 C41 178.2(4) . . . . ?
N5 C40 C41 C42 0.6(5) . . . . ?
C39 C40 C41 C42 -178.2(4) . . . . ?
C40 C41 C42 C43 -0.7(5) . . . . ?
C41 C42 C43 N5 0.5(5) . . . . ?
C41 C42 C43 C44 -178.8(4) . . . . ?
N5 C43 C44 C45 7.3(7) . . . . ?
C42 C43 C44 C45 -173.6(4) . . . . ?
N5 C43 C44 C59 -178.0(4) . . . . ?
C42 C43 C44 C59 1.2(7) . . . . ?
C43 C44 C45 N6 7.0(8) . . . . ?
C59 C44 C45 N6 -167.8(4) . . . . ?
C43 C44 C45 C46 -176.5(5) . . . . ?
C59 C44 C45 C46 8.7(7) . . . . ?
C44 C45 C46 C47 -176.0(5) . . . . ?
N6 C45 C46 C47 1.1(5) . . . . ?
C45 C46 C47 C48 1.3(5) . . . . ?
C46 C47 C48 N6 -3.2(5) . . . . ?
C46 C47 C48 C49 174.2(5) . . . . ?
N6 C48 C49 C50 -7.8(8) . . . . ?
C47 C48 C49 C50 175.3(5) . . . . ?
N6 C48 C49 C65 168.7(4) . . . . ?
C47 C48 C49 C65 -8.2(7) . . . . ?
C48 C49 C50 N7 -6.3(9) . . . . ?
C65 C49 C50 N7 177.2(5) . . . . ?
C48 C49 C50 C51 176.1(5) . . . . ?
C65 C49 C50 C51 -0.4(8) . . . . ?
N7 C50 C51 C52 -1.4(6) . . . . ?
C49 C50 C51 C52 176.5(5) . . . . ?
C50 C51 C52 C53 0.5(6) . . . . ?
C51 C52 C53 C54 -178.6(6) . . . . ?
C51 C52 C53 N7 0.5(6) . . . . ?
N7 C53 C54 C55 6.7(10) . . . . ?
C52 C53 C54 C55 -174.3(5) . . . . ?
N7 C53 C54 C71 -176.5(5) . . . . ?
C52 C53 C54 C71 2.5(9) . . . . ?
C53 C54 C55 N8 12.9(9) . . . . ?
C71 C54 C55 N8 -163.8(5) . . . . ?
C53 C54 C55 C56 -171.5(6) . . . . ?
C71 C54 C55 C56 11.8(8) . . . . ?
N8 C55 C56 C57 -0.4(5) . . . . ?
C54 C55 C56 C57 -176.6(5) . . . . ?
C55 C56 C57 C58 0.6(5) . . . . ?
C56 C57 C58 N8 -0.7(5) . . . . ?
C56 C57 C58 C39 175.6(4) . . . . ?
O2 C39 C58 N8 161.4(4) . . . . ?
C40 C39 C58 N8 -19.3(7) . . . . ?
O2 C39 C58 C57 -14.1(7) . . . . ?
C40 C39 C58 C57 165.2(4) . . . . ?
C45 C44 C59 C64 91.6(5) . . . . ?
C43 C44 C59 C64 -83.8(5) . . . . ?
C45 C44 C59 C60 -88.2(5) . . . . ?
C43 C44 C59 C60 96.3(5) . . . . ?
C64 C59 C60 F16 -177.8(4) . . . . ?
C44 C59 C60 F16 2.1(7) . . . . ?
C64 C59 C60 C61 0.7(7) . . . . ?
C44 C59 C60 C61 -179.4(4) . . . . ?
F16 C60 C61 F17 -4.1(6) . . . . ?
C59 C60 C61 F17 177.4(4) . . . . ?
F16 C60 C61 C62 176.7(4) . . . . ?
C59 C60 C61 C62 -1.8(7) . . . . ?
F17 C61 C62 F18 0.1(6) . . . . ?
C60 C61 C62 F18 179.4(4) . . . . ?
F17 C61 C62 C63 -178.1(4) . . . . ?
C60 C61 C62 C63 1.2(7) . . . . ?
F18 C62 C63 F19 1.3(6) . . . . ?
C61 C62 C63 F19 179.6(4) . . . . ?
F18 C62 C63 C64 -177.7(4) . . . . ?
C61 C62 C63 C64 0.5(7) . . . . ?
C60 C59 C64 F20 -178.1(4) . . . . ?
C44 C59 C64 F20 2.0(6) . . . . ?
C60 C59 C64 C63 1.0(7) . . . . ?
C44 C59 C64 C63 -178.9(4) . . . . ?
F19 C63 C64 F20 -1.6(6) . . . . ?
C62 C63 C64 F20 177.5(4) . . . . ?
F19 C63 C64 C59 179.3(4) . . . . ?
C62 C63 C64 C59 -1.6(7) . . . . ?
C48 C49 C65 C70 -64.3(6) . . . . ?
C50 C49 C65 C70 112.5(5) . . . . ?
C48 C49 C65 C66 115.8(5) . . . . ?
C50 C49 C65 C66 -67.4(6) . . . . ?
C70 C65 C66 F21 -178.0(4) . . . . ?
C49 C65 C66 F21 1.9(7) . . . . ?
C70 C65 C66 C67 1.8(7) . . . . ?
C49 C65 C66 C67 -178.2(4) . . . . ?
F21 C66 C67 F22 -1.5(7) . . . . ?
C65 C66 C67 F22 178.6(4) . . . . ?
F21 C66 C67 C68 178.3(4) . . . . ?
C65 C66 C67 C68 -1.6(7) . . . . ?
F22 C67 C68 F23 1.4(7) . . . . ?
C66 C67 C68 F23 -178.4(4) . . . . ?
F22 C67 C68 C69 179.3(4) . . . . ?
C66 C67 C68 C69 -0.5(8) . . . . ?
F23 C68 C69 F24 -1.9(7) . . . . ?
C67 C68 C69 F24 -179.8(4) . . . . ?
F23 C68 C69 C70 -179.8(4) . . . . ?
C67 C68 C69 C70 2.2(7) . . . . ?
F24 C69 C70 F25 2.0(7) . . . . ?
C68 C69 C70 F25 -180.0(4) . . . . ?
F24 C69 C70 C65 -179.9(4) . . . . ?
C68 C69 C70 C65 -2.0(8) . . . . ?
C66 C65 C70 F25 177.9(4) . . . . ?
C49 C65 C70 F25 -2.0(7) . . . . ?
C66 C65 C70 C69 -0.1(7) . . . . ?
C49 C65 C70 C69 -180.0(4) . . . . ?
C53 C54 C71 C72 100.3(6) . . . . ?
C55 C54 C71 C72 -82.6(6) . . . . ?
C53 C54 C71 C76 -79.5(6) . . . . ?
C55 C54 C71 C76 97.6(6) . . . . ?
C76 C71 C72 F26 -179.0(4) . . . . ?
C54 C71 C72 F26 1.3(7) . . . . ?
C76 C71 C72 C73 1.5(7) . . . . ?
C54 C71 C72 C73 -178.3(4) . . . . ?
F26 C72 C73 F27 0.9(7) . . . . ?
C71 C72 C73 F27 -179.5(4) . . . . ?
F26 C72 C73 C74 -179.1(4) . . . . ?
C71 C72 C73 C74 0.4(7) . . . . ?
F27 C73 C74 F28 -1.6(7) . . . . ?
C72 C73 C74 F28 178.4(4) . . . . ?
F27 C73 C74 C75 178.8(4) . . . . ?
C72 C73 C74 C75 -1.1(8) . . . . ?
F28 C74 C75 F29 3.1(8) . . . . ?
C73 C74 C75 F29 -177.4(5) . . . . ?
F28 C74 C75 C76 -179.7(5) . . . . ?
C73 C74 C75 C76 -0.2(8) . . . . ?
F29 C75 C76 F30 -2.4(8) . . . . ?
C74 C75 C76 F30 -179.6(5) . . . . ?
F29 C75 C76 C71 179.4(5) . . . . ?
C74 C75 C76 C71 2.2(9) . . . . ?
C72 C71 C76 F30 179.0(4) . . . . ?
C54 C71 C76 F30 -1.2(7) . . . . ?
C72 C71 C76 C75 -2.8(8) . . . . ?
C54 C71 C76 C75 176.9(5) . . . . ?
C3 C2 N1 C5 -1.7(5) . . . . ?
C1 C2 N1 C5 -173.7(4) . . . . ?
C4 C5 N1 C2 2.3(5) . . . . ?
C6 C5 N1 C2 -174.5(4) . . . . ?
C11 C10 N2 C7 -179.4(4) . . . . ?
C9 C10 N2 C7 0.0(5) . . . . ?
C6 C7 N2 C10 175.3(4) . . . . ?
C8 C7 N2 C10 -0.6(5) . . . . ?
C11 C12 N3 C15 179.7(4) . . . . ?
C13 C12 N3 C15 -1.2(5) . . . . ?
C16 C15 N3 C12 -176.1(4) . . . . ?
C14 C15 N3 C12 1.9(5) . . . . ?
C19 C20 N4 C17 1.2(5) . . . . ?
C1 C20 N4 C17 172.2(4) . . . . ?
C18 C17 N4 C20 -1.5(5) . . . . ?
C16 C17 N4 C20 178.5(4) . . . . ?
C41 C40 N5 C43 -0.3(5) . . . . ?
C39 C40 N5 C43 178.5(4) . . . . ?
C44 C43 N5 C40 179.2(4) . . . . ?
C42 C43 N5 C40 -0.1(5) . . . . ?
C49 C48 N6 C45 -173.5(4) . . . . ?
C47 C48 N6 C45 4.0(5) . . . . ?
C44 C45 N6 C48 173.9(4) . . . . ?
C46 C45 N6 C48 -3.2(5) . . . . ?
C49 C50 N7 C53 -176.3(5) . . . . ?
C51 C50 N7 C53 1.7(6) . . . . ?
C54 C53 N7 C50 177.8(6) . . . . ?
C52 C53 N7 C50 -1.4(6) . . . . ?
C57 C58 N8 C55 0.4(5) . . . . ?
C39 C58 N8 C55 -175.8(4) . . . . ?
C54 C55 N8 C58 176.4(4) . . . . ?
C56 C55 N8 C58 -0.1(5) . . . . ?
C83 C82 C84 C84 -176.5(14) . . . 2_576 ?

_refine_diff_density_max         1.077
_refine_diff_density_min         -0.631
_refine_diff_density_rms         0.102

_shelx_res_file                  
;

    shelxl.res created by SHELXL-2014/7


TITL ydkr_a.res in P-1
REM  Yadorkari-X generated
CELL 0.78290 11.7342 15.6834 18.4315 84.6310 80.1580 81.4770
ZERR 4.0 0.0022 0.0029 0.0034 0.0030 0.0030 0.0030
LATT 1
REM  SPGR P-1 triclinic
SFAC C H F N O Cl
DISP    C     0.00410    0.00202        13.91
DISP    H     0.00000    0.00000         0.67
DISP    F     0.02154    0.01274        66.23
DISP    N     0.00781    0.00412        24.54
DISP    O     0.01353    0.00754        41.29
DISP    Cl    0.17230    0.19344       885.15

UNIT 155.98 52.09 60 16 4 2.71
TEMP -183.0
L.S. 20
FMAP 2
PLAN -20
ACTA
CONF
LIST 4
BOND $H
OMIT 1 1 0
WGHT    0.131400    1.221900
EXTI    0.018686
FVAR       2.88287   0.51337   0.90169
C1    1    0.697054    0.603562   -0.059579    11.00000    0.03666    0.03846 =
         0.03218   -0.00742   -0.00730   -0.01613
C2    1    0.710467    0.670376   -0.014743    11.00000    0.03034    0.03470 =
         0.02843   -0.00827   -0.00821   -0.00865
C3    1    0.693487    0.757941   -0.036454    11.00000    0.04356    0.03228 =
         0.03677   -0.00197   -0.01384   -0.01287
AFIX  43
H1    2    0.679941    0.782069   -0.083948    11.00000   -1.20000
AFIX   0
C4    1    0.699616    0.803709    0.022447    11.00000    0.04866    0.02558 =
         0.03844    0.00000   -0.01228   -0.01132
AFIX  43
H2    2    0.690047    0.864842    0.023334    11.00000   -1.20000
AFIX   0
C5    1    0.722658    0.743306    0.081103    11.00000    0.03279    0.02247 =
         0.03790   -0.00765   -0.01033   -0.00703
C6    1    0.745245    0.759339    0.150975    11.00000    0.03117    0.02038 =
         0.03788   -0.00490   -0.01216   -0.00608
C7    1    0.763117    0.698192    0.209124    11.00000    0.03055    0.02666 =
         0.03489   -0.00549   -0.00918   -0.00554
C8    1    0.803342    0.716319    0.275343    11.00000    0.04209    0.02853 =
         0.03894   -0.00898   -0.01695   -0.00892
AFIX  43
H3    2    0.815975    0.771207    0.287826    11.00000   -1.20000
AFIX   0
C9    1    0.819315    0.641771    0.315454    11.00000    0.04309    0.02934 =
         0.02990   -0.00286   -0.01418   -0.01149
AFIX  43
H4    2    0.846519    0.632781    0.361608    11.00000   -1.20000
AFIX   0
C10   1    0.786759    0.576833    0.274434    11.00000    0.02845    0.02882 =
         0.03173   -0.00324   -0.00873   -0.00762
C11   1    0.791805    0.488679    0.299458    11.00000    0.02994    0.03104 =
         0.03179   -0.00573   -0.01649   -0.00531
C12   1    0.761742    0.424433    0.262349    11.00000    0.02456    0.02905 =
         0.03284   -0.00306   -0.00906   -0.00585
C13   1    0.765415    0.334756    0.285123    11.00000    0.04417    0.03507 =
         0.03254   -0.00395   -0.00978   -0.01309
AFIX  43
H5    2    0.790416    0.307498    0.329014    11.00000   -1.20000
AFIX   0
C14   1    0.727471    0.295427    0.233891    11.00000    0.04074    0.02465 =
         0.04657   -0.00521   -0.01357   -0.01020
AFIX  43
H6    2    0.719767    0.235757    0.236005    11.00000   -1.20000
AFIX   0
C15   1    0.700706    0.357824    0.175922    11.00000    0.03724    0.03317 =
         0.03799   -0.00477   -0.01328   -0.01573
C16   1    0.665965    0.342915    0.111818    11.00000    0.03174    0.02741 =
         0.04232   -0.00321   -0.01059   -0.01180
C17   1    0.656161    0.402260    0.049537    11.00000    0.03458    0.03168 =
         0.03771   -0.00603   -0.00986   -0.01335
C18   1    0.599841    0.394761   -0.009989    11.00000    0.03609    0.02741 =
         0.03758   -0.00504   -0.01082   -0.01385
AFIX  43
H7    2    0.558961    0.348540   -0.015829    11.00000   -1.20000
AFIX   0
C19   1    0.613555    0.464859   -0.058057    11.00000    0.02275    0.03829 =
         0.04022   -0.01333   -0.00265   -0.00916
AFIX  43
H8    2    0.584471    0.475856   -0.103546    11.00000   -1.20000
AFIX   0
C20   1    0.677364    0.517816   -0.029438    11.00000    0.03257    0.03442 =
         0.03002   -0.00303   -0.00452   -0.00994
C21   1    0.755839    0.850354    0.160821    11.00000    0.04747    0.02514 =
         0.04249   -0.00397   -0.02503   -0.00292
C22   1    0.685409    0.897140    0.213584    11.00000    0.05124    0.04043 =
         0.04571   -0.01439   -0.02210   -0.00361
C23   1    0.696383    0.983458    0.221008    11.00000    0.07502    0.03373 =
         0.06767   -0.02958   -0.03861    0.01525
C24   1    0.779018    1.021277    0.173800    11.00000    0.09123    0.02034 =
         0.08779   -0.00243   -0.06036   -0.01259
C25   1    0.850504    0.976846    0.120901    11.00000    0.07344    0.03622 =
         0.07055    0.00528   -0.04479   -0.02223
C26   1    0.840252    0.892570    0.115046    11.00000    0.05227    0.02824 =
         0.04730   -0.00021   -0.02238   -0.01659
C27   1    0.838597    0.459402    0.368950    11.00000    0.03214    0.02561 =
         0.03001    0.00060   -0.00834   -0.01131
C28   1    0.770103    0.434916    0.433598    11.00000    0.02179    0.03819 =
         0.03518   -0.00371   -0.00842   -0.01141
C29   1    0.813934    0.407475    0.497659    11.00000    0.03251    0.05217 =
         0.03383    0.00277   -0.00615   -0.02336
C30   1    0.929002    0.403055    0.498234    11.00000    0.04126    0.05238 =
         0.03013    0.00668   -0.02070   -0.01695
C31   1    1.001546    0.426882    0.435181    11.00000    0.02410    0.04328 =
         0.03879    0.00175   -0.01099   -0.00653
C32   1    0.954780    0.454030    0.372400    11.00000    0.02765    0.03649 =
         0.03304    0.00331   -0.00536   -0.01161
C33   1    0.633756    0.256716    0.104770    11.00000    0.04489    0.03387 =
         0.03852    0.00097   -0.01668   -0.01728
C34   1    0.542985    0.225046    0.150954    11.00000    0.05443    0.04834 =
         0.03022    0.00427   -0.01913   -0.02393
C35   1    0.507877    0.146842    0.143502    11.00000    0.06049    0.04687 =
         0.05402    0.02575   -0.03263   -0.03704
C36   1    0.563326    0.098836    0.086562    11.00000    0.08310    0.03045 =
         0.06745    0.00680   -0.04293   -0.02912
C37   1    0.655102    0.127126    0.039152    11.00000    0.07732    0.03063 =
         0.05824   -0.00529   -0.03089   -0.01516
C38   1    0.689290    0.205208    0.048886    11.00000    0.05200    0.03277 =
         0.04522   -0.00117   -0.01319   -0.01765
C39   1    1.015543    0.508057    0.893975    11.00000    0.02957    0.02830 =
         0.03202   -0.00389   -0.00973   -0.00835
C40   1    0.951833    0.448001    0.868402    11.00000    0.02590    0.03182 =
         0.02878    0.00118   -0.00869   -0.00805
C41   1    0.974837    0.358189    0.880889    11.00000    0.03212    0.03177 =
         0.04564   -0.00666   -0.01496   -0.00696
AFIX  43
H9    2    1.031943    0.327580    0.907957    11.00000   -1.20000
AFIX   0
C42   1    0.900255    0.322603    0.847084    11.00000    0.04487    0.02686 =
         0.04307   -0.00791   -0.01010   -0.01439
AFIX  43
H10   2    0.896356    0.262693    0.845859    11.00000   -1.20000
AFIX   0
C43   1    0.830152    0.391140    0.814355    11.00000    0.03740    0.02778 =
         0.03124   -0.00025   -0.00812   -0.01654
C44   1    0.739858    0.384821    0.774847    11.00000    0.03754    0.02968 =
         0.03432   -0.00530   -0.00456   -0.01744
C45   1    0.678092    0.449592    0.737275    11.00000    0.03300    0.03117 =
         0.03778   -0.00735   -0.00605   -0.01404
C46   1    0.583436    0.443229    0.700857    11.00000    0.03533    0.03997 =
         0.05089   -0.01190   -0.01236   -0.01449
AFIX  43
H11   2    0.547834    0.392679    0.700620    11.00000   -1.20000
AFIX   0
C47   1    0.551710    0.521236    0.666249    11.00000    0.03123    0.03623 =
         0.06524   -0.01495   -0.02337   -0.00433
AFIX  43
H12   2    0.489464    0.535087    0.638486    11.00000   -1.20000
AFIX   0
C48   1    0.628695    0.578767    0.679059    11.00000    0.03085    0.03548 =
         0.04942   -0.01088   -0.01430   -0.00413
C49   1    0.633541    0.663054    0.648534    11.00000    0.03826    0.03707 =
         0.05518   -0.00816   -0.02495   -0.00543
C50   1    0.704528    0.720171    0.666073    11.00000    0.04605    0.03530 =
         0.06325   -0.00110   -0.03707   -0.00664
C51   1    0.714654    0.804922    0.631677    11.00000    0.03924    0.03535 =
         0.05747   -0.00207   -0.01890   -0.00629
AFIX  43
H13   2    0.677845    0.831045    0.591515    11.00000   -1.20000
AFIX   0
C52   1    0.785122    0.840849    0.666087    11.00000    0.04463    0.02167 =
         0.06978    0.00341   -0.03081   -0.00661
AFIX  43
H14   2    0.806868    0.897176    0.654982    11.00000   -1.20000
AFIX   0
C53   1    0.821976    0.779162    0.722726    11.00000    0.05367    0.02519 =
         0.09026    0.00248   -0.04473   -0.00957
C54   1    0.893387    0.791091    0.771910    11.00000    0.04547    0.02607 =
         0.07673   -0.00426   -0.03627   -0.00836
C55   1    0.938220    0.729874    0.823421    11.00000    0.03560    0.02370 =
         0.05793   -0.00163   -0.02278   -0.00396
C56   1    0.998917    0.742012    0.879768    11.00000    0.03625    0.02585 =
         0.05708   -0.00933   -0.01641   -0.01025
AFIX  43
H15   2    1.014926    0.795880    0.892436    11.00000   -1.20000
AFIX   0
C57   1    1.031156    0.663043    0.913396    11.00000    0.03795    0.03113 =
         0.04101   -0.00631   -0.01249   -0.01227
AFIX  43
H16   2    1.072933    0.652741    0.953889    11.00000   -1.20000
AFIX   0
C58   1    0.993014    0.600241    0.878843    11.00000    0.02106    0.03283 =
         0.03766   -0.00732   -0.00937   -0.00620
C59   1    0.714339    0.295179    0.768108    11.00000    0.04332    0.03165 =
         0.02970   -0.00068   -0.00985   -0.01963
C60   1    0.627547    0.257768    0.814366    11.00000    0.03948    0.03585 =
         0.03148   -0.01132   -0.00508   -0.01595
C61   1    0.605510    0.176008    0.808265    11.00000    0.03841    0.03585 =
         0.03977    0.00056   -0.00919   -0.02091
C62   1    0.669003    0.128687    0.753184    11.00000    0.05083    0.02506 =
         0.04192    0.00047   -0.02050   -0.01496
C63   1    0.755289    0.163287    0.705613    11.00000    0.03957    0.03026 =
         0.02923   -0.00292   -0.01068   -0.00747
C64   1    0.777751    0.245006    0.714051    11.00000    0.04337    0.03224 =
         0.02994    0.00037   -0.00562   -0.01552
C65   1    0.562529    0.693446    0.589670    11.00000    0.03266    0.02889 =
         0.05630   -0.00695   -0.02236   -0.00363
C66   1    0.471094    0.759996    0.597968    11.00000    0.03799    0.03524 =
         0.04267   -0.00724   -0.01495   -0.00581
C67   1    0.404140    0.785919    0.543698    11.00000    0.03823    0.03655 =
         0.05480   -0.00614   -0.02451   -0.00159
C68   1    0.428597    0.747165    0.478374    11.00000    0.04429    0.04110 =
         0.06507    0.00311   -0.03089   -0.01261
C69   1    0.519943    0.683381    0.467052    11.00000    0.04806    0.05164 =
         0.04868   -0.01497   -0.01636   -0.01845
C70   1    0.583519    0.657085    0.522667    11.00000    0.03318    0.03583 =
         0.05894   -0.01937   -0.01754   -0.00281
C71   1    0.930866    0.878935    0.766039    11.00000    0.04492    0.02727 =
         0.07854   -0.00452   -0.03233   -0.00790
C72   1    0.879813    0.941884    0.812595    11.00000    0.04838    0.03125 =
         0.06290    0.00282   -0.02921   -0.01378
C73   1    0.914300    1.023028    0.804628    11.00000    0.06461    0.01865 =
         0.07477   -0.00215   -0.04091   -0.00839
C74   1    1.000293    1.042693    0.749375    11.00000    0.05322    0.02607 =
         0.08561    0.00390   -0.03612   -0.01923
C75   1    1.054755    0.981422    0.701910    11.00000    0.05011    0.04020 =
         0.09408   -0.00193   -0.02562   -0.01723
C76   1    1.020285    0.901057    0.712055    11.00000    0.04679    0.03125 =
         0.10135   -0.01177   -0.02857   -0.00578
N1    4    0.725950    0.662953    0.056765    11.00000    0.03366    0.02529 =
         0.03401   -0.00385   -0.01301   -0.00914
AFIX  43
H19   2    0.736545    0.613864    0.083613    11.00000   -1.20000
AFIX   0
N2    4    0.753294    0.611268    0.210943    11.00000    0.03265    0.02407 =
         0.03182    0.00009   -0.01314   -0.00649
N3    4    0.721297    0.436794    0.197089    11.00000    0.03305    0.02859 =
         0.03261   -0.00289   -0.01108   -0.01082
AFIX  43
H20   2    0.709728    0.486910    0.171833    11.00000   -1.20000
AFIX   0
N4    4    0.702076    0.479308    0.037357    11.00000    0.03589    0.02900 =
         0.03419   -0.01138   -0.01137   -0.01035
AFIX  43
H21   2    0.740516    0.500237    0.067123    11.00000   -1.20000
AFIX   0
N5    4    0.863509    0.468056    0.828134    11.00000    0.03693    0.02214 =
         0.03325    0.00135   -0.01271   -0.01114
AFIX  43
H22   2    0.833260    0.520293    0.813576    11.00000   -1.20000
AFIX   0
N6    4    0.699604    0.534860    0.723956    11.00000    0.03105    0.03195 =
         0.04026   -0.00859   -0.01203   -0.01062
AFIX  43
H17   2    0.752244    0.557052    0.742315    11.00000   -1.20000
AFIX   0
N7    4    0.771443    0.704220    0.720435    11.00000    0.06945    0.02376 =
         0.10563    0.00229   -0.06571   -0.01416
N8    4    0.936282    0.642681    0.824522    11.00000    0.03389    0.02489 =
         0.04935   -0.00673   -0.02089   -0.00695
AFIX  43
H18   2    0.903115    0.617566    0.794428    11.00000   -1.20000
AFIX   0
O1    5    0.691425    0.621763   -0.126676    11.00000    0.06753    0.04286 =
         0.03156   -0.00438   -0.01147   -0.02712
O2    5    1.093594    0.479170    0.931754    11.00000    0.03465    0.03145 =
         0.03431   -0.00321   -0.01314   -0.00866
F1    3    0.602086    0.861355    0.259533    11.00000    0.05006    0.05565 =
         0.04837   -0.02069   -0.01485    0.00315
F2    3    0.625538    1.026654    0.273232    11.00000    0.10668    0.05279 =
         0.08241   -0.03822   -0.05126    0.02692
F3    3    0.791260    1.103867    0.182261    11.00000    0.13524    0.02478 =
         0.12213   -0.01332   -0.08612   -0.00946
F4    3    0.932110    1.016806    0.075660    11.00000    0.09395    0.04687 =
         0.08926    0.01844   -0.04864   -0.04318
F5    3    0.916379    0.850460    0.064060    11.00000    0.05464    0.04668 =
         0.05080    0.00012   -0.01339   -0.02335
F6    3    0.655016    0.437886    0.436276    11.00000    0.02987    0.06498 =
         0.03933   -0.00316   -0.00955   -0.01756
F7    3    0.742270    0.385589    0.558863    11.00000    0.04244    0.09527 =
         0.03297    0.00899   -0.00213   -0.03531
F8    3    0.974200    0.378576    0.560072    11.00000    0.05147    0.07571 =
         0.03935    0.01549   -0.02197   -0.02681
F9    3    1.116305    0.421694    0.435211    11.00000    0.02878    0.08200 =
         0.04290    0.00230   -0.01151   -0.01180
F10   3    1.028439    0.476176    0.311920    11.00000    0.03311    0.06830 =
         0.03226    0.00482   -0.00256   -0.01945
F11   3    0.484044    0.271159    0.206152    11.00000    0.05481    0.06522 =
         0.04057    0.00229   -0.01643   -0.03067
F12   3    0.418903    0.119490    0.190331    11.00000    0.08044    0.07576 =
         0.06791    0.02665   -0.03554   -0.05694
F13   3    0.530712    0.022710    0.078692    11.00000    0.12246    0.03960 =
         0.08920    0.01284   -0.06176   -0.04749
F14   3    0.710865    0.078738   -0.015086    11.00000    0.11656    0.03442 =
         0.07442   -0.02144   -0.02942   -0.01280
F15   3    0.780688    0.229427    0.002278    11.00000    0.06415    0.03657 =
         0.05619   -0.01341   -0.00251   -0.00992
F16   3    0.559152    0.303437    0.866998    11.00000    0.04962    0.04937 =
         0.04166   -0.01640    0.00244   -0.02743
F17   3    0.522876    0.141639    0.856537    11.00000    0.04547    0.04428 =
         0.04938    0.00135   -0.00535   -0.02643
F18   3    0.649176    0.047942    0.746848    11.00000    0.05774    0.02965 =
         0.06227   -0.00123   -0.02209   -0.01988
F19   3    0.818924    0.116747    0.651369    11.00000    0.05499    0.03498 =
         0.04323   -0.01232   -0.00874   -0.00589
F20   3    0.866148    0.275268    0.667886    11.00000    0.05047    0.03677 =
         0.03737   -0.00528    0.00283   -0.01677
F21   3    0.444841    0.801603    0.659260    11.00000    0.04627    0.03559 =
         0.04558   -0.00632   -0.01249   -0.00467
F22   3    0.315345    0.849090    0.554578    11.00000    0.04940    0.04555 =
         0.07880   -0.00176   -0.03171    0.00748
F23   3    0.366124    0.772929    0.424377    11.00000    0.07985    0.06227 =
         0.06765    0.00452   -0.05185   -0.01332
F24   3    0.546150    0.644441    0.403630    11.00000    0.06754    0.07415 =
         0.05488   -0.02680   -0.01558   -0.02362
F25   3    0.673280    0.593755    0.509202    11.00000    0.04088    0.05214 =
         0.07837   -0.03158   -0.01636   -0.00265
F26   3    0.793824    0.925511    0.867115    11.00000    0.07151    0.03636 =
         0.06399   -0.00174   -0.02376   -0.02112
F27   3    0.863373    1.082815    0.851272    11.00000    0.08179    0.03040 =
         0.06893   -0.00361   -0.03755   -0.01450
F28   3    1.031719    1.122129    0.740724    11.00000    0.06972    0.03167 =
         0.09282    0.00451   -0.03797   -0.02815
F29   3    1.142323    0.999851    0.649440    11.00000    0.05969    0.06101 =
         0.13878   -0.01198    0.00429   -0.03482
F30   3    1.075646    0.841875    0.664979    11.00000    0.05329    0.04472 =
         0.13682   -0.02539   -0.00655   -0.00984
C82   1    0.048034    1.110635    0.515305    21.00000    0.08045    0.05268 =
         0.06462    0.00426   -0.00417   -0.00580
AFIX  23
H23   2    0.037268    1.105314    0.569918    21.00000   -1.20000
H24   2    0.132587    1.099410    0.496156    21.00000   -1.20000
AFIX   0
C83   1    0.000182    1.196962    0.489353    21.00000    0.07963    0.03793 =
         0.07741    0.01065    0.01016    0.02193
AFIX 137
H25   2   -0.083124    1.207831    0.509441    21.00000   -1.50000
H26   2    0.010336    1.201264    0.435304    21.00000   -1.50000
H27   2    0.041146    1.239861    0.505857    21.00000   -1.50000
AFIX   0
C84   1   -0.016616    1.045865    0.487329    21.00000    0.08856    0.05546 =
         0.06987    0.00052   -0.01920   -0.00528
AFIX  23
H28   2   -0.101437    1.061662    0.503487    21.00000   -1.20000
H29   2   -0.002185    1.051074    0.432686    21.00000   -1.20000
AFIX   0
PART -1
C85   1    0.568072    0.970718    0.445809    30.50000    0.12574    0.02525 =
         0.05175   -0.00051   -0.03574   -0.02032
AFIX  13
H85   2    0.610369    1.017783    0.418361    30.50000   -1.20000
AFIX   0
CL1   6    0.656875    0.872930    0.430708    30.50000    0.05517    0.05207 =
         0.05169   -0.00283   -0.01096   -0.01996
CL2   6    0.437767    0.971681    0.409033    30.50000    0.08033    0.06732 =
         0.06815   -0.00684   -0.02051    0.00109
CL3   6    0.538115    0.991612    0.537680    30.50000    0.12758    0.05291 =
         0.05311   -0.00941   -0.00237   -0.01626

HKLF 4 1 1 0 0 0 1 0 0 0 1

REM  ydkr_a.res in P-1
REM R1 =  0.0699 for    7177 Fo > 4sig(Fo)  and  0.1208 for all   11841 data
REM   1112 parameters refined using      0 restraints

END

WGHT      0.1314      1.2276

REM Highest difference peak  1.077,  deepest hole -0.631,  1-sigma level  0.102
Q1    1   0.1492  1.0383  0.4886  11.00000  0.05    1.08
Q2    1   0.8341  0.8114  0.4461  11.00000  0.05    1.06
Q3    1   0.8111  0.4808  0.0486  11.00000  0.05    0.41
Q4    1   0.6571  0.7788  0.4324  11.00000  0.05    0.40
Q5    1   0.6999  0.3390  0.6139  11.00000  0.05    0.39
Q6    1   0.7965  0.7060  0.7048  11.00000  0.05    0.38
Q7    1   1.1772  0.4603  0.3734  11.00000  0.05    0.37
Q8    1   0.3527  0.8082  0.6183  11.00000  0.05    0.37
Q9    1   0.5623  1.0017  0.3175  11.00000  0.05    0.37
Q10   1   0.6360  0.9545  0.2549  11.00000  0.05    0.37
Q11   1   1.0941  0.9755  0.6738  11.00000  0.05    0.35
Q12   1   0.4954  0.2170  0.2771  11.00000  0.05    0.35
Q13   1   0.6121  0.1581  0.7983  11.00000  0.05    0.35
Q14   1   0.8407  0.5604  0.2835  11.00000  0.05    0.34
Q15   1   0.3730  0.8162  0.6038  11.00000  0.05    0.34
Q16   1   0.7220  0.7510  0.6482  11.00000  0.05    0.34
Q17   1   0.4172  0.2910  0.1474  11.00000  0.05    0.34
Q18   1   0.8064  1.0192  0.8742  11.00000  0.05    0.34
Q19   1   0.5761  0.4387  0.4279  11.00000  0.05    0.33
Q20   1   0.9758  0.4783  0.9866  11.00000  0.05    0.33
;
_shelx_res_checksum              27366

_shelx_hkl_file                  
;
   0   0  -129357.90  689.64
   0   0  -130175.10  726.42
   0   0  -280680.80 2394.92
   0   0   359746.10 1722.89
   0   0   361044.40 1857.61
   0   0   359003.20 1785.07
   0   0  -362604.50 1900.43
   0   0  -360969.70 1765.32
   0   0  -362322.70 1828.40
   0   0   410486.70  333.02
   0   0   411287.70  314.67
   0   0   410648.40  430.07
   0   0  -411348.50  323.22
   0   0  -411535.60  359.52
   0   0  -411507.40  447.92
   0   0   514172.90  454.24
   0   0   515571.80  496.98
   0   0  -514175.60  465.71
   0   0  -515376.70  502.69
   0   0   6 1403.51  212.74
   0   0  -6 1393.87   94.42
   0   0  -6 1449.51  209.30
   0   0   739587.10 1307.43
   0   0  -740463.70 1450.88
   0   0  -739243.30 1260.62
   0   0   834286.50 1286.15
   0   0  -831820.40 1247.13
   0   0  -832837.10 1111.02
   0   0   9 4115.98  251.76
   0   0  -9 3793.63  264.76
   0   0  -9 4346.13  367.07
   0   0  1016380.80  772.81
   0   0 -1014702.90  624.65
   0   0 -1015610.20  643.86
   0   0  11  356.02  142.68
   0   0 -11  614.90  244.19
   0   0 -11  398.61  166.62
   0   0  12  746.51  278.54
   0   0 -12  426.70  174.10
   0   0 -12  853.73  192.35
   0   0  1328643.00 1327.61
   0   0 -1326086.30  986.00
   0   0 -1325762.90 1332.09
   0   0  14 9792.48  576.54
   0   0 -1411988.00  679.29
   0   0 -1412198.30  646.16
   0   0  15 1400.33  422.52
   0   0 -15  747.43  438.45
   0   0 -15 1746.70  195.34
   0   0  16 8775.77  581.67
   0   0 -16 7547.95  591.41
   0   0 -16 7633.42  582.02
   0   0  17  636.27  407.60
   0   0 -17  603.44  173.22
   0   0 -17  593.98  428.24
   0   0  18 2045.17  335.76
   0   0 -18 1095.61  337.68
   0   0 -18 1172.05  360.12
   0   0  19  730.55  468.81
   0   0 -19  327.21  302.67
   0   0 -19  736.03  521.03
   0   0  20  480.06  276.73
   0   0 -20  151.43  302.47
   0   0 -20   46.40  288.09
   0   0  21  134.87  385.44
   0   0 -21 -257.98  423.88
   0   1 -21  191.13  564.08
   0  -1  21  426.17  504.48
   0   1 -20   77.43  331.10
   0  -1  20  811.55  314.81
   0   1 -19  229.74  157.19
   0   1 -19  115.16  465.83
   0  -1  19  336.16  418.80
   0   1 -18 5533.43  576.50
   0   1 -18 4031.84  500.19
   0  -1  18 5724.95  527.78
   0   1 -17  135.76  208.01
   0   1 -17  132.19  368.39
   0  -1  17  122.82  332.58
   0   1 -1620240.20 1130.82
   0   1 -1621171.00  937.30
   0  -1  1621319.00 1101.52
   0   1 -15 2563.87  313.87
   0   1 -15 1128.70  482.64
   0  -1  15 2188.35  449.18
   0   1 -14  943.22  238.65
   0   1 -14 1249.03  232.88
   0  -1  14 1533.23  361.94
   0   1 -13 7743.50  688.10
   0   1 -13 8065.38  383.49
   0  -1  13 8717.20  480.48
   0   1 -1226193.70 1036.72
   0   1 -1226691.90 1126.59
   0  -1  1226742.20 1228.35
   0   1 -1121447.60  834.57
   0   1 -1123182.00 1098.91
   0  -1  1121069.90  852.64
   0   1 -10 8050.85  565.14
   0   1 -10 8534.77  330.51
   0  -1  10 8362.64  405.51
   0   1  -9  120.60  119.83
   0   1  -9  397.60  126.54
   0  -1   9  338.91  194.86
   0   1  -8  567.27  246.93
   0   1  -8  745.50  139.31
   0  -1   8 1051.11  219.57
   0   1  -7  143.85  100.30
   0   1  -7  128.29   96.34
   0  -1   7  338.37   96.52
   0   1  -6 6547.35  262.35
   0   1  -6 6469.62  283.11
   0  -1   6 5930.86  260.03
   0   1  -5 1252.19  116.55
   0   1  -5 1108.53  193.71
   0  -1   5 1683.60  186.34
   0  -1   5 1134.77   94.34
   0   1  -4 6742.23  346.71
   0   1  -4 7189.25  300.92
   0   1  -4 6910.91  202.35
   0  -1   4 7323.10  229.19
   0  -1   4 7277.44  259.37
   0  -1   4 6340.21  291.45
   0   1  -3 1406.69   98.96
   0   1  -3 1003.96   80.18
   0   1  -3  878.68   74.37
   0  -1   3 1175.91   72.99
   0  -1   3  873.88   84.40
   0  -1   3 1210.64  127.55
   0   1  -279094.10 2335.39
   0   1  -280265.40 2415.70
   0  -1   279414.80 2365.38
   0  -1   276967.40 2306.02
   0   1  -136510.70  946.20
   0   1  -135402.30  951.94
   0  -1   138500.90 1020.45
   0  -1   137473.00  995.43
   0   1   019220.00  445.38
   0   1   018610.00  481.40
   0  -1   018517.70  469.60
   0  -1   019740.50  458.66
   0  -1   019292.40  445.38
   0   1   1 3219.30   99.93
   0   1   1 3112.16  116.84
   0   1   1 3297.60   84.20
   0  -1  -1 2954.92   79.78
   0  -1  -1 3050.14  112.06
   0   1   235303.60  933.44
   0   1   235335.70  919.27
   0   1   235277.20  954.49
   0  -1  -233798.30  920.13
   0  -1  -234643.20  947.45
   0  -1  -234514.40  906.73
   0   1   347423.50 1327.66
   0   1   347531.20 1450.27
   0   1   348692.10 1419.97
   0  -1  -346003.20 1403.81
   0  -1  -345534.70 1285.25
   0  -1  -345705.40 1367.33
   0   1   410479.10  355.63
   0   1   410619.10  374.07
   0   1   410075.10  345.35
   0  -1  -410313.20  397.69
   0  -1  -411055.20  410.74
   0  -1  -410311.70  374.44
   0   1   532173.60 1025.24
   0   1   533836.40 1143.63
   0  -1  -535941.20 1162.00
   0  -1  -533407.70 1051.98
   0   1   610658.40  488.70
   0  -1  -610800.20  414.79
   0  -1  -610902.10  384.98
   0   1   716542.70  584.13
   0  -1  -716682.20  584.94
   0  -1  -717781.90  633.42
   0   1   862527.00 2142.43
   0  -1  -863422.80 2282.83
   0  -1  -864537.00 2174.75
   0   1   9  268.35  202.40
   0  -1  -9  313.82   90.33
   0  -1  -9  288.63  194.60
   0   1  10 8446.40  535.68
   0  -1 -10 8012.86  412.51
   0  -1 -10 8242.62  396.33
   0   1  11  155.04  129.98
   0  -1 -11  367.99   91.07
   0  -1 -11  -10.43  122.01
   0   1  12  239.42  160.64
   0  -1 -12  477.87  247.46
   0  -1 -12  390.96  170.52
   0   1  13  719.29  315.05
   0  -1 -13  628.69  191.04
   0  -1 -13 1054.39  223.16
   0   1  14  155.34  208.48
   0  -1 -14  254.55  207.28
   0  -1 -14  -42.93   89.09
   0   1  1517151.30  848.97
   0  -1 -1515318.40  850.82
   0  -1 -1515330.00 1068.44
   0   1  16 3372.86  514.83
   0  -1 -16 1301.32  328.82
   0  -1 -16 2163.36  238.75
   0   1  17 3904.40  398.75
   0  -1 -17 3763.66  444.02
   0  -1 -17 1135.93  617.62
   0   1  18 4337.68  716.50
   0  -1 -18 4630.66  396.47
   0  -1 -18 4521.43  519.50
   0   1  19   -8.24  326.94
   0  -1 -19 -147.66  353.92
   0  -1 -19   -9.24  228.35
   0   1  20 2249.75  383.19
   0  -1 -20   32.66  391.40
   0  -1 -20 1369.90  287.27
   0   1  21  173.96  486.38
   0  -1 -21  641.40  339.29
   0  -1 -21 -490.52  543.35
   0   2 -21 1865.77  574.58
   0  -2  21 4638.77  843.02
   0   2 -20  584.67  565.71
   0  -2  20  648.49  319.51
   0   2 -19  195.30  267.43
   0  -2  19  253.51  416.48
   0   2 -18  400.02  157.87
   0   2 -18  334.64  457.14
   0  -2  18  558.07  261.75
   0   2 -17 6507.82  550.59
   0   2 -17 6847.10  862.91
   0  -2  17 7222.76  792.72
   0   2 -1625186.30 1204.61
   0   2 -1623999.80 1324.61
   0  -2  1628091.50 1556.68
   0   2 -15 4392.69  608.07
   0   2 -15 3153.74  356.70
   0  -2  15 4381.32  384.78
   0   2 -14  125.89   95.31
   0   2 -14  220.30  186.36
   0  -2  14  121.31  271.04
   0   2 -13 3649.75  507.85
   0   2 -13 3193.28  299.22
   0  -2  13 4336.25  477.69
   0   2 -12 7088.82  398.38
   0   2 -12 7230.76  462.31
   0  -2  12 7436.99  561.67
   0   2 -11 8194.11  407.15
   0   2 -11 8730.71  472.74
   0  -2  11 8568.04  439.07
   0   2 -10   38.27  203.77
   0   2 -10    0.90  105.94
   0  -2  10  294.08  118.89
   0   2  -936990.60 1246.59
   0   2  -938917.50 1425.55
   0  -2   938624.50 1358.74
   0   2  -833101.90 1183.37
   0   2  -833075.10 1073.36
   0  -2   833647.40 1146.21
   0   2  -7 8718.11  486.34
   0   2  -7 9180.42  342.79
   0  -2   7 8360.63  352.58
   0   2  -6 5943.64  192.91
   0   2  -6 5976.20  371.05
   0  -2   6 5529.48  337.32
   0  -2   6 5581.24  214.32
   0   2  -544869.70 1524.31
   0   2  -544325.00 1246.20
   0  -2   542805.70 1216.29
   0  -2   544090.20 1460.89
   0   2  -4  246.63   61.35
   0   2  -4  193.71   80.90
   0   2  -4  151.88   55.26
   0  -2   4  164.69   52.10
   0  -2   4  270.62  119.59
   0   2  -3  109.58   51.91
   0   2  -3  -10.04   44.93
   0   2  -3  180.07  113.47
   0  -2   3  127.99  105.75
   0  -2   3  197.35   89.98
   0  -2   3  182.91   45.55
   0   2  -2   -8.07   17.11
   0   2  -2   29.10   26.87
   0   2  -2    0.78   69.87
   0   2  -2  -12.58   36.44
   0  -2   2  105.70   59.53
   0  -2   2   18.35   37.99
   0   2  -113175.90  326.36
   0   2  -112594.40  397.73
   0   2  -112671.80  347.28
   0  -2   112833.20  379.04
   0  -2   113162.60  335.63
   0  -2   112666.50  438.99
   0   2   014792.00  401.21
   0   2   015417.00  394.46
   0   2   015074.40  432.33
   0  -2   015061.50  409.40
   0  -2   015419.00  404.53
   0  -2   014838.40  412.86
   0   2   1 4887.14  147.44
   0   2   1 4676.02  159.70
   0   2   1 4256.49  206.97
   0  -2  -1 4620.75  174.19
   0  -2  -1 4453.87  135.91
   0  -2  -1 4538.09  195.16
   0   2   2   70.98   33.31
   0   2   2   49.41   82.99
   0   2   2   13.95   41.57
   0   2   2   62.49   45.45
   0  -2  -2    8.12   66.04
   0  -2  -2   44.90   41.24
   0   2   3 4264.51  152.75
   0   2   3 4279.63  181.16
   0   2   3 4151.97  180.08
   0  -2  -3 4818.40  212.01
   0  -2  -3 4259.98  161.70
   0  -2  -3 4220.37  168.03
   0   2   4 8732.79  314.14
   0   2   4 9034.87  315.89
   0   2   4 8898.81  278.65
   0  -2  -4 9525.41  302.70
   0  -2  -4 9261.91  297.35
   0  -2  -4 8421.95  292.28
   0   2   5 2363.61  223.66
   0   2   5 1522.40  148.45
   0  -2  -5 1620.65  177.71
   0  -2  -5 1840.95  166.77
   0   2   640141.60 1392.39
   0  -2  -640234.40 1236.02
   0  -2  -641075.90 1372.64
   0   2   712904.40  480.62
   0  -2  -714559.50  508.23
   0  -2  -713685.90  461.97
   0   2   8  452.52  128.82
   0  -2  -8  992.27  199.13
   0  -2  -8  699.82  110.03
   0   2   9  270.01  193.65
   0  -2  -9   86.16  153.63
   0  -2  -9  331.64  181.15
   0   2  10  768.75  239.18
   0  -2 -10  729.28  238.04
   0  -2 -10  835.22  195.97
   0   2  11  179.01  121.77
   0  -2 -11  167.28  120.12
   0  -2 -11   91.20   90.95
   0   2  12 2474.44  233.90
   0  -2 -12 1869.66  178.85
   0  -2 -12 2092.59  234.41
   0   2  13  567.31  182.70
   0  -2 -13  745.05  293.34
   0  -2 -13  598.06  220.96
   0   2  14  924.31  359.10
   0  -2 -14 1399.41  182.12
   0  -2 -14 1392.86  389.06
   0   2  15 1469.27  393.65
   0  -2 -15 1047.59  297.23
   0  -2 -15 1004.56  243.57
   0   2  16 3362.78  348.27
   0  -2 -16 1991.16  533.62
   0  -2 -16 2568.48  393.65
   0   2  17 2199.17  313.00
   0  -2 -17 1233.57  213.43
   0  -2 -17  886.25  493.74
   0   2  18 3128.49  585.91
   0  -2 -18 1811.13  426.34
   0  -2 -18 1790.21  370.52
   0   2  19  938.21  314.12
   0  -2 -19  870.39  233.55
   0  -2 -19  698.25  529.66
   0   2  20  267.29  256.99
   0  -2 -20  247.06  286.26
   0  -2 -20   30.00  298.19
   0   2  21  162.16  494.25
   0  -2 -21  408.66  212.32
   0  -2 -21  185.86  550.43
   0   3 -21 1717.16  806.04
   0  -3  21 2655.91  751.39
   0   3 -20 5121.51  968.47
   0  -3  20 6153.59  644.96
   0   3 -19 -413.52  207.66
   0  -3  19  895.26  321.56
   0   3 -18   84.85  412.37
   0  -3  18  218.56  387.58
   0   3 -17 7427.31  594.36
   0   3 -17 8806.89  715.43
   0  -3  17 9378.77  656.70
   0   3 -16 1699.43  543.26
   0   3 -16 1760.42  184.23
   0  -3  16 2385.67  526.94
   0   3 -15 1510.18  303.17
   0   3 -15  984.58  237.16
   0  -3  15 1190.51  426.56
   0   3 -14  454.15  204.16
   0   3 -14  159.80  171.04
   0  -3  14  465.68  195.55
   0   3 -13 -408.15  237.18
   0   3 -13   65.19  117.64
   0  -3  13  -72.15  127.50
   0   3 -12  -73.63  144.38
   0   3 -12   37.73  118.31
   0  -3  12  378.67  139.44
   0   3 -11  306.87  246.35
   0   3 -11  185.76  117.32
   0  -3  11  371.94  223.29
   0   3 -10 3946.04  248.36
   0   3 -10 3850.76  422.76
   0  -3  10 4060.99  275.12
   0   3  -9 3709.25  262.03
   0   3  -9 3086.38  209.05
   0  -3   9 3270.62  241.42
   0   3  -8 2775.52  180.41
   0   3  -8 2632.18  218.43
   0  -3   8 3136.07  211.21
   0   3  -712696.50  511.97
   0   3  -712611.50  428.77
   0  -3   713200.30  593.77
   0   3  -638747.70 1275.00
   0   3  -635134.70 1035.20
   0  -3   635105.10 1242.83
   0  -3   634595.20 1039.51
   0   3  -5 4563.36  165.00
   0   3  -5 3357.39  203.79
   0  -3   5 4275.44  167.20
   0  -3   5 4857.93  291.11
   0   3  -4  230.23   56.32
   0   3  -4  360.57  140.82
   0  -3   4  472.02   85.96
   0   3  -317609.00  482.00
   0   3  -317648.90  474.40
   0   3  -318292.30  573.68
   0  -3   317489.90  546.70
   0   3  -2  948.17   68.54
   0   3  -2  880.34   92.39
   0  -3   2  895.77   97.20
   0  -3   2  706.15   74.83
   0  -3   2  791.45  110.69
   0  -3   2  840.36   79.74
   0   3  -1 2750.49  116.87
   0   3  -1 2559.65  173.73
   0   3  -1 2915.62  175.45
   0  -3   1 2463.70  209.77
   0  -3   1 2822.53  131.82
   0  -3   1 2561.21  115.00
   0   3   0 1070.90   57.35
   0   3   0 1018.74  185.84
   0   3   0  942.27   66.66
   0  -3   0 1011.82   65.65
   0  -3   0  939.28  147.18
   0  -3   0 1116.30   67.90
   0   3   1 1639.64  192.97
   0   3   1 1332.67  102.33
   0   3   1 1476.66  107.75
   0  -3  -1 1586.30   98.59
   0  -3  -1 1740.64  137.20
   0  -3  -1 1383.75  146.27
   0   3   2  869.85   82.41
   0   3   2  812.65  105.79
   0   3   2  681.32   97.56
   0  -3  -2  650.13   80.68
   0  -3  -2 1039.06   82.79
   0  -3  -2  833.93   75.10
   0   3   3195708.0 6925.63
   0   3   4  272.58   89.04
   0   3   4  633.15  150.58
   0  -3  -4  303.09   66.71
   0  -3  -4  691.76   83.78
   0   3   5 2822.21  174.24
   0   3   5 3296.69  181.28
   0  -3  -5 3155.94  216.80
   0  -3  -5 2952.67  220.82
   0   3   6  191.09   94.49
   0  -3  -6  144.10  118.07
   0  -3  -6  218.51   76.32
   0   3   752199.70 1744.08
   0  -3  -752889.80 1800.60
   0  -3  -752605.40 1832.29
   0   3   8 7897.31  503.70
   0  -3  -8 8543.04  445.25
   0  -3  -8 9285.35  475.90
   0   3   928585.70 1033.79
   0  -3  -927112.60 1042.05
   0  -3  -928037.10 1112.73
   0   3  1053975.30 1947.46
   0  -3 -1054544.50 1945.84
   0  -3 -1055342.90 2035.26
   0   3  11  592.34  246.41
   0  -3 -11  789.89  143.81
   0  -3 -11  269.55  121.06
   0   3  12  543.02  283.55
   0  -3 -12  959.94  160.87
   0  -3 -12  409.45  130.80
   0   3  13 4073.47  474.02
   0  -3 -13 3738.52  392.54
   0  -3 -13 4180.87  329.28
   0   3  14  251.28  164.47
   0  -3 -14  218.61  258.84
   0  -3 -14   13.76  200.73
   0   3  15 8101.14  528.04
   0  -3 -15 8564.03  481.06
   0  -3 -15 8017.81  725.84
   0   3  16   58.74  194.45
   0  -3 -16  435.61  338.00
   0  -3 -16  390.62  237.94
   0   3  17  301.98  298.12
   0  -3 -17 -133.09  229.82
   0  -3 -17   92.76  182.99
   0   3  18 2548.93  635.41
   0  -3 -18 3711.72  366.33
   0  -3 -18 2456.49  661.11
   0   3  19 1912.59  394.26
   0  -3 -19 3016.77  689.83
   0  -3 -19 2439.59  479.98
   0   3  20  881.44  541.90
   0  -3 -20  767.24  360.88
   0  -3 -20  883.93  243.04
   0   3  21  677.12  468.33
   0  -3 -21   99.67  351.27
   0  -3 -21 -105.64  503.97
   0   4 -20  593.10  357.76
   0  -4  20  355.44  521.88
   0   4 -19  512.47  521.05
   0  -4  19  402.90  476.49
   0   4 -18 1204.14  388.43
   0  -4  18 2241.29  569.12
   0   4 -17  634.78  504.35
   0  -4  17  865.02  312.83
   0   4 -1611213.20  793.45
   0   4 -16 7397.97  554.46
   0  -4  1610191.80  903.06
   0   4 -15 3857.58  360.01
   0   4 -15 4486.46  469.62
   0  -4  15 6135.83  637.08
   0   4 -14 1422.50  221.27
   0   4 -14  458.03  452.20
   0  -4  14 1605.75  406.03
   0   4 -13 8607.44  580.35
   0   4 -13 9016.08  490.43
   0  -4  13 9653.84  731.71
   0   4 -12   58.98  159.12
   0   4 -12  135.31  118.60
   0  -4  12  686.88  243.15
   0   4 -11 8925.20  661.09
   0   4 -11 9392.76  429.91
   0  -4  11 9668.17  630.02
   0   4 -10 4960.56  489.14
   0   4 -10 5763.03  293.66
   0  -4  10 5804.54  458.20
   0   4  -940713.40 1510.28
   0   4  -940900.80 1331.80
   0  -4   940095.40 1425.85
   0   4  -8 1665.25   99.61
   0   4  -8 1659.42  189.33
   0  -4   8 2063.00  275.50
   0   4  -7 8603.47  312.31
   0   4  -7 7500.50  371.47
   0  -4   7 9841.40  401.53
   0   4  -6  579.35   86.21
   0   4  -6 1193.38   93.10
   0   4  -6  850.33  140.32
   0  -4   6 1038.52  202.07
   0   4  -512750.90  391.65
   0   4  -512845.30  477.21
   0   4  -513059.50  382.99
   0  -4   512767.30  460.93
   0   4  -4 2100.64  106.84
   0   4  -4 2420.25  239.97
   0   4  -4 1886.24  102.13
   0  -4   4 2352.20  230.54
   0   4  -312794.90  367.01
   0   4  -313820.70  453.91
   0  -4   312998.60  519.66
   0  -4   312548.40  370.53
   0   4  -257908.00 1689.00
   0   4  -257215.30 1776.08
   0   4  -257900.40 1958.81
   0  -4   261062.30 1783.76
   0   4  -1 6029.95  177.76
   0   4  -1 5846.75  274.69
   0   4  -1 6071.53  288.54
   0  -4   1 6354.19  233.65
   0  -4   1 6040.09  262.25
   0   4   0 6230.75  278.03
   0   4   0 5844.19  247.17
   0   4   0 5622.20  208.43
   0  -4   0 5732.55  232.69
   0  -4   0 5838.88  240.76
   0   4   140993.30 1207.20
   0   4   140109.00 1271.49
   0   4   140101.30 1198.99
   0  -4  -141397.50 1250.38
   0  -4  -140721.20 1194.59
   0   4   2116762.0 4026.94
   0   4   2115853.0 3694.94
   0  -4  -2119347.0 3937.38
   0   4   3188986.0 6782.62
   0   4   3193993.0 6657.03
   0  -4  -3195646.0 6833.84
   0   4   4 5269.15  226.90
   0   4   4 5209.14  330.72
   0   4   4 5321.65  216.30
   0  -4  -4 5363.91  212.98
   0   4   5 3095.80  178.67
   0   4   5 3245.87  172.54
   0   4   5 2288.54  177.10
   0  -4  -5 3308.82  169.12
   0   4   6  189.50  174.98
   0  -4  -6  470.44  132.86
   0  -4  -6  582.37  154.41
   0   4   7   79.72  134.30
   0  -4  -7   63.27   64.64
   0  -4  -7  -27.25   65.32
   0   4   820683.00  757.46
   0  -4  -821220.00  831.92
   0  -4  -819873.10  700.88
   0   4   913855.30  690.68
   0  -4  -912158.70  596.76
   0  -4  -913388.50  520.90
   0   4  1082284.30 2979.89
   0  -4 -1081840.30 3014.15
   0  -4 -1083800.10 3143.74
   0   4  11  532.02  254.38
   0  -4 -11  436.47  212.05
   0  -4 -11  386.63  121.63
   0   4  12 2420.00  383.92
   0  -4 -12 2330.08  213.54
   0  -4 -12 2291.81  237.55
   0   4  13 1055.76  336.20
   0  -4 -13  798.72  159.62
   0  -4 -13  754.82  187.19
   0   4  14 5356.68  538.11
   0  -4 -14 3642.32  421.91
   0  -4 -14 3741.40  350.84
   0   4  15  -16.94  349.66
   0  -4 -15  605.02  197.04
   0  -4 -15  415.99  276.40
   0   4  16 5935.30  677.70
   0  -4 -16 6511.20  709.07
   0  -4 -16 5607.01  423.74
   0   4  17  -57.48  300.71
   0  -4 -17  336.61  295.57
   0  -4 -17  -13.14  229.09
   0   4  1811430.30  780.73
   0  -4 -1811843.80  895.91
   0  -4 -1810114.60 1028.94
   0   4  19  -67.92  229.10
   0  -4 -19  280.59  238.82
   0  -4 -19  198.71  182.39
   0   4  20  302.39  453.14
   0  -4 -20  491.67  465.32
   0  -4 -20  112.42  346.49
   0   4  21  780.79  537.66
   0  -4 -21  462.74  252.82
   0   5 -20  796.73  612.11
   0  -5  20  461.67  557.46
   0   5 -19  336.29  315.61
   0  -5  19  426.39  473.68
   0   5 -18  454.48  546.08
   0  -5  18  985.80  335.90
   0   5 -17  -33.14  215.00
   0  -5  17  167.73  201.94
   0   5 -16 3627.19  722.26
   0  -5  16 3909.67  441.98
   0   5 -15 2898.94  601.79
   0   5 -15 1787.40  258.25
   0  -5  15 2992.40  530.27
   0   5 -14 5609.56  403.27
   0   5 -14 7187.55  562.98
   0  -5  14 6864.10  666.25
   0   5 -1310094.40  510.24
   0   5 -13 9947.41  840.28
   0  -5  1310724.00  784.72
   0   5 -12  231.71  120.54
   0   5 -12  244.31  294.23
   0  -5  12  590.50  273.45
   0   5 -11 1411.49  227.47
   0   5 -11 1106.34  156.33
   0  -5  11 1226.83  199.61
   0   5 -10 2152.35  235.42
   0   5 -10 1649.53  114.67
   0  -5  10 1815.40  210.02
   0   5  -9  170.34   83.12
   0   5  -9   25.48  201.31
   0  -5   9   -4.41  181.83
   0   5  -8 1520.71  125.84
   0   5  -8 1523.58  320.06
   0  -5   8 2243.86  190.92
   0   5  -7  125.68   67.72
   0   5  -7  438.07  190.77
   0  -5   7   69.42  166.13
   0   5  -6 2647.61  303.79
   0   5  -6 2256.94  169.45
   0   5  -6 2528.06  135.60
   0  -5   6 2875.10  298.01
   0   5  -520084.40  579.53
   0   5  -517555.10  548.28
   0   5  -520935.20  837.01
   0  -5   520469.70  813.03
   0   5  -4 2475.00  123.04
   0   5  -4 2339.48  169.28
   0  -5   4 2817.34  175.14
   0  -5   4 2432.98  130.63
   0   5  -3 4492.58  295.07
   0   5  -3 4626.62  176.41
   0  -5   3 4452.97  230.74
   0  -5   3 4579.88  184.34
   0   5  -254286.80 1883.10
   0   5  -253392.00 1775.48
   0   5  -255054.60 1646.00
   0  -5   254957.10 1638.62
   0   5  -114847.20  570.83
   0   5  -114931.00  455.86
   0   5  -113779.60  503.31
   0  -5   115240.90  482.58
   0   5   0 4388.30  366.12
   0   5   0 4814.83  233.51
   0   5   0 4330.62  189.56
   0  -5   0 4899.23  231.12
   0  -5   0 4243.84  205.56
   0   5   1207183.0 7254.52
   0   5   1199741.0 7558.51
   0  -5  -1208963.0 7447.17
   0   5   2131173.0 4696.74
   0   5   2128769.0 4242.77
   0  -5  -2131349.0 4361.16
   0  -5  -2125964.0 4174.73
   0   5   326833.70  897.99
   0   5   327592.70  820.11
   0  -5  -327298.10  806.77
   0  -5  -326671.00  898.47
   0   5   413644.80  464.55
   0   5   415661.10  561.40
   0   5   414815.70  470.32
   0  -5  -414581.10  564.37
   0   5   5 8642.54  361.74
   0   5   5 8676.93  337.43
   0   5   5 8720.59  325.56
   0  -5  -5 9267.32  425.25
   0   5   6 1824.51  106.71
   0   5   6 1773.30  168.65
   0  -5  -6 1254.87  221.66
   0   5   7  100.10   97.02
   0   5   7 -150.85  173.00
   0  -5  -7  415.11  149.36
   0   5   811319.90  481.44
   0  -5  -811364.00  447.75
   0   5   9 4243.33  400.78
   0  -5  -9 4608.48  254.18
   0  -5  -9 3720.91  225.73
   0   5  10  998.76  283.77
   0  -5 -10  879.05  224.90
   0  -5 -10 1092.46  228.91
   0   5  11  671.49  291.38
   0  -5 -11  826.66  141.01
   0  -5 -11  416.30  232.97
   0   5  12   87.04  128.47
   0  -5 -12   79.49  176.77
   0  -5 -12   -6.66   95.02
   0   5  13 3005.15  292.62
   0  -5 -13 2805.52  247.27
   0  -5 -13 2102.05  262.67
   0   5  14 1995.36  269.49
   0  -5 -14 1553.50  223.23
   0  -5 -14 2023.20  262.18
   0   5  15  683.35  224.09
   0  -5 -15 1005.76  301.98
   0  -5 -15  410.59  213.88
   0   5  16 4341.02  418.00
   0  -5 -16 3949.64  514.55
   0  -5 -16 3455.85  411.13
   0   5  17  687.87  271.76
   0  -5 -17  773.05  265.27
   0  -5 -17  739.64  219.60
   0   5  1818623.50 1043.85
   0  -5 -1817410.10 1145.92
   0  -5 -1815819.20 1295.47
   0   5  19   90.03  332.83
   0  -5 -19  211.41  343.22
   0  -5 -19  -92.24  267.53
   0   5  20  120.98  356.21
   0  -5 -20   20.18  169.34
   0   5  21 1179.75  546.52
   0  -5 -21   -6.05  429.78
   0  -6  20  429.86  547.76
   0   6 -19 -167.50  528.00
   0  -6  19  811.39  505.91
   0   6 -18  264.99  180.73
   0  -6  18 -203.14  159.22
   0   6 -17 1528.56  602.48
   0  -6  17 1487.37  365.34
   0   6 -16 1642.44  401.65
   0  -6  16 2255.28  364.05
   0   6 -15 1504.81  346.41
   0  -6  15 1723.96  485.83
   0   6 -1421038.30 1449.29
   0  -6  1424006.30 1370.34
   0   6 -13 9421.70  614.52
   0   6 -13 7937.34  457.74
   0  -6  13 9415.69  576.86
   0   6 -1213858.40  611.27
   0   6 -1212586.50  744.86
   0  -6  1215613.60  747.75
   0   6 -11 5232.32  301.34
   0   6 -11 5435.05  576.60
   0  -6  11 6456.56  387.29
   0   6 -1038958.60 1321.50
   0   6 -1038885.20 1752.99
   0  -6  1041155.80 1727.30
   0   6  -9 8144.18  463.05
   0   6  -9 9145.86  357.30
   0  -6   9 9647.64  454.32
   0   6  -8 9387.13  346.73
   0   6  -8 9241.60  471.32
   0  -6   810192.40  573.37
   0   6  -718259.40  572.72
   0   6  -718992.30  753.88
   0  -6   719438.40  725.77
   0   6  -612470.90  430.44
   0   6  -612843.50  522.51
   0   6  -611208.60  392.12
   0  -6   612547.60  501.30
   0   6  -537089.70 1194.26
   0   6  -540866.10 1412.58
   0   6  -541139.00 1259.36
   0  -6   541014.90 1386.02
   0   6  -4 5807.44  367.77
   0   6  -4 4486.11  189.47
   0  -6   4 4665.88  354.72
   0  -6   4 4758.57  205.72
   0   6  -361687.00 2140.23
   0   6  -361850.70 2238.48
   0   6  -358337.50 1824.44
   0  -6   361187.70 1881.21
   0   6  -252240.40 1758.85
   0   6  -253289.50 2061.42
   0   6  -249295.80 1526.67
   0  -6   252875.30 1621.14
   0   6  -1 5720.98  297.46
   0   6  -1 5756.55  330.34
   0  -6   1 5526.02  249.24
   0   6   0  148.45  102.87
   0   6   0  146.82  115.71
   0  -6   0  159.87   60.88
   0   6   1  225.85  180.21
   0   6   1   63.15   90.30
   0  -6  -1  164.04  106.64
   0   6   281269.80 2539.05
   0   6   281963.50 2828.08
   0  -6  -277958.50 2537.65
   0  -6  -285497.90 2830.43
   0   6   331419.90  963.65
   0   6   331357.30 1212.92
   0  -6  -331626.90  990.38
   0  -6  -329952.10  929.92
   0   6   4116431.0 4096.36
   0   6   4114973.0 3787.87
   0  -6  -4116900.0 4093.17
   0  -6  -4109434.0 3669.04
   0   6   5  195.41   95.15
   0   6   5  208.74   89.56
   0   6   5  286.20  119.45
   0  -6  -5  162.02  161.15
   0   6   6 9088.00  353.03
   0   6   6 8493.00  399.41
   0  -6  -6 9029.52  366.38
   0   6   7 5422.02  264.23
   0   6   7 4971.28  415.63
   0  -6  -7 5049.26  361.01
   0   6   8 5615.87  281.86
   0   6   8 5186.02  302.93
   0  -6  -8 4740.09  262.41
   0   6   944154.60 1502.12
   0   6   943284.20 1590.43
   0  -6  -941334.30 1459.88
   0   6  10 6559.58  373.97
   0   6  10 6158.56  517.14
   0  -6 -10 5962.47  329.82
   0   6  1110899.40  540.43
   0  -6 -1110028.00  603.73
   0   6  12 4486.45  489.25
   0  -6 -12 3539.09  412.51
   0  -6 -12 4242.85  407.54
   0   6  1311455.50  794.57
   0  -6 -1310593.70  540.24
   0  -6 -13 9868.41  689.30
   0   6  14 1355.18  388.71
   0  -6 -14  980.45  220.51
   0  -6 -14  837.20  198.34
   0   6  15  -23.57  183.64
   0  -6 -15  -45.62  262.21
   0  -6 -15  338.19  151.54
   0   6  16 5136.66  461.35
   0  -6 -16 3662.70  602.20
   0  -6 -16 5280.03  564.58
   0   6  17 8357.64  603.45
   0  -6 -17 4730.05  706.73
   0  -6 -17 5349.51  659.38
   0   6  18 6793.21  790.71
   0  -6 -18 4354.44  403.05
   0   6  19 -102.60  359.38
   0  -6 -19  -52.36  177.89
   0   6  20 -243.84  405.17
   0  -6 -20   10.89  330.45
   0   6  21  120.77  452.90
   0  -6 -21 -193.77  230.64
   0   7 -19   -9.15  524.79
   0  -7  19  348.05  295.30
   0   7 -18  291.36  350.78
   0  -7  18 1231.32  331.73
   0   7 -17  506.80  360.44
   0  -7  17 2239.14  567.84
   0  -7  16 1242.45  517.90
   0   7 -15 9129.26  767.30
   0  -7  1510865.30  925.86
   0   7 -1415809.70  975.13
   0  -7  1417607.90 1164.98
   0   7 -13 1700.16  458.03
   0  -7  13 1279.54  274.12
   0   7 -1210905.10  646.35
   0   7 -12 8358.77  448.48
   0  -7  1210197.40  583.85
   0   7 -11  131.52   89.03
   0   7 -11 -108.64  148.12
   0  -7  11  110.97  231.56
   0   7 -10 5529.04  574.33
   0   7 -10 5901.86  293.43
   0  -7  10 5918.66  531.22
   0   7  -9  307.61  263.41
   0   7  -9  414.89   88.30
   0  -7   9  107.57  147.85
   0   7  -822856.50  729.18
   0   7  -823174.70 1106.95
   0  -7   821545.40  984.96
   0   7  -7  351.78   81.57
   0   7  -7 -108.56  235.37
   0  -7   7  246.69  137.67
   0   7  -622098.30  985.50
   0   7  -622429.00  690.61
   0  -7   623922.60  871.00
   0   7  -5 1835.18  272.43
   0  -7   5 1259.11  160.12
   0  -7   420529.40  755.88
   0  -7   421642.10  684.31
   0   7  -3 3095.79  439.64
   0   7  -3 3339.43  288.90
   0  -7   3 3105.79  186.82
   0   7  -2253244.010452.60
   0   7  -2254475.0 9846.14
   0  -7   2258060.0 9509.65
   0   7  -1 7745.46  423.17
   0   7  -1 8509.10  319.06
   0  -7   1 8079.19  348.65
   0   7   041776.40 1684.50
   0   7   040410.40 1271.71
   0  -7   042482.40 1378.65
   0   7   197209.30 3667.41
   0   7   196397.40 3245.16
   0  -7  -1102567.0 3480.77
   0   7   217055.90  674.10
   0   7   215566.00  554.27
   0  -7  -217154.60  659.99
   0   7   3 3723.09  208.85
   0   7   3 3416.36  259.39
   0  -7  -3 3987.02  207.60
   0   7   4   61.16  195.21
   0   7   4  223.39   95.42
   0  -7  -4  162.69   91.54
   0   7   5 4252.23  222.68
   0   7   5 4522.22  274.24
   0  -7  -5 4560.34  240.00
   0   7   6 4026.46  395.05
   0   7   6 4363.03  230.82
   0  -7  -6 4024.47  235.88
   0   7   713681.20  716.83
   0   7   713587.80  493.65
   0  -7  -713113.80  637.04
   0   7   8   49.27  102.90
   0   7   8  318.62  211.80
   0  -7  -8  188.13  105.68
   0   7   9  314.39  143.69
   0   7   9  806.52  266.22
   0  -7  -9  649.64  134.10
   0   7  1010090.10  469.85
   0   7  10 9830.93  497.22
   0  -7 -10 8709.22  568.06
   0   7  11 2797.14  262.81
   0   7  11 2476.05  404.70
   0  -7 -11 2081.08  347.70
   0   7  1212891.20  627.56
   0   7  1211735.60  613.38
   0  -7 -1211098.20  710.05
   0   7  13 5419.99  425.76
   0   7  13 5230.24  414.46
   0  -7 -13 4529.80  495.09
   0   7  14  301.32  313.78
   0   7  14  196.68  216.45
   0  -7 -14  322.22  267.04
   0   7  15 1989.30  549.59
   0   7  15 3073.86  282.17
   0  -7 -15 3270.34  341.19
   0   7  16  242.82  159.94
   0   7  16  766.19  367.53
   0  -7 -16  258.01  183.92
   0   7  17 3209.91  627.76
   0   7  17 3287.20  338.05
   0  -7 -17 2792.74  534.63
   0   7  18  -49.78  498.56
   0  -7 -18 1411.90  423.49
   0   7  19  108.63  389.91
   0  -7 -19  106.57  329.32
   0   7  20   88.81  397.51
   0  -7 -20   58.53  198.47
   0  -8  19   16.08  373.87
   0   8 -18  569.28  514.05
   0  -8  18   16.77  475.87
   0   8 -17  572.24  361.91
   0  -8  17 1946.44  553.81
   0   8 -16  -11.32  333.32
   0  -8  16  -34.84  306.27
   0   8 -15   27.44  377.10
   0  -8  15  239.07  350.99
   0   8 -14 4694.31  516.91
   0  -8  14 5165.72  672.48
   0   8 -13  253.38  369.76
   0  -8  13  437.76  341.27
   0   8 -12 1330.04  449.07
   0  -8  12 1601.05  275.83
   0   8 -11 2297.33  301.94
   0  -8  11 2275.25  284.42
   0   8 -10 2004.80  283.06
   0   8 -10 2187.23  170.72
   0  -8  10 1689.37  399.26
   0   8  -9  183.31   81.91
   0   8  -9  270.48  266.33
   0  -8   9  275.33  147.39
   0   8  -8 9923.20  364.98
   0   8  -8 9788.32  682.28
   0  -8   810132.10  636.22
   0   8  -7 1118.12  109.81
   0   8  -7 1164.64  291.51
   0  -8   7  745.46  182.40
   0   8  -6 3074.33  169.11
   0   8  -6 2842.97  345.69
   0  -8   6 2868.52  348.88
   0   8  -5  160.05  160.57
   0  -8   5   13.84  167.70
   0  -8   5   15.77   71.62
   0  -8   4 1579.92  144.31
   0  -8   4 1871.75  308.10
   0   8  -3 7275.76  447.65
   0   8  -3 7317.80  653.48
   0  -8   3 8144.38  332.13
   0   8  -2  287.20  276.35
   0   8  -2  345.23   95.10
   0  -8   2  272.34   69.85
   0   8  -1  454.09  157.89
   0   8  -1  193.88  177.41
   0  -8   1  491.06   79.92
   0   8   069815.30 2572.94
   0   8   067210.20 2293.47
   0  -8   069562.70 2337.47
   0   8   154611.20 1817.16
   0   8   156609.80 2073.98
   0  -8  -156077.90 1938.48
   0   8   2    5.02   92.93
   0   8   2  -23.30  118.07
   0  -8  -2  201.98  122.46
   0   8   348280.00 1564.39
   0   8   345460.90 1844.62
   0  -8  -348563.90 1606.39
   0   8   4 2492.18  190.48
   0   8   4 3012.70  257.15
   0  -8  -4 3098.61  202.12
   0   8   5 1408.59  149.59
   0   8   5  936.36  297.62
   0  -8  -5 1255.49  148.92
   0   8   6  511.93  126.56
   0   8   6  811.30  166.74
   0  -8  -6  815.08  209.34
   0   8   7 7142.86  324.76
   0   8   7 6779.33  394.12
   0  -8  -7 7223.46  458.79
   0   8   8 3175.63  230.93
   0   8   8 3902.49  292.38
   0  -8  -8 3598.78  358.06
   0   8   9 1814.30  360.71
   0   8   9 2141.27  199.67
   0  -8  -9 1882.72  206.08
   0   8  10  294.60  267.13
   0   8  10  275.23  139.96
   0  -8 -10  111.90  217.55
   0   8  11 4521.72  349.29
   0   8  11 4148.39  231.97
   0  -8 -11 4644.64  455.25
   0   8  12 6251.48  589.67
   0   8  12 5156.52  288.16
   0  -8 -12 5744.47  524.55
   0   8  13  279.08  269.38
   0   8  13  249.39  162.67
   0  -8 -13 -322.85  219.97
   0   8  14  105.55  186.88
   0   8  14   63.29  188.52
   0  -8 -14  452.46  261.39
   0   8  15  -13.95  153.30
   0   8  15    9.56  159.68
   0  -8 -15   87.98  212.71
   0   8  16 -116.65  332.57
   0  -8 -16  277.60  289.70
   0   8  17  -18.13  476.61
   0  -8 -17 1089.44  255.65
   0   8  18  104.55  454.96
   0  -8 -18  430.35  231.31
   0   8  19 -152.58  470.93
   0  -8 -19  543.13  391.47
   0   8  20 -100.94  388.01
   0  -8 -20   16.86  309.78
   0   9 -18  971.88  640.29
   0  -9  18  850.62  612.99
   0   9 -17  605.76  567.29
   0  -9  17  618.84  315.78
   0   9 -16  109.18  285.27
   0  -9  16  426.71  257.84
   0   9 -15    8.86  449.47
   0  -9  15  708.87  426.76
   0   9 -14 3983.51  781.67
   0  -9  14 5001.38  695.35
   0   9 -13 1540.40  313.47
   0  -9  13 1066.14  452.76
   0   9 -12  438.37  297.09
   0  -9  12 -222.95  275.23
   0   9 -1141167.60 2091.95
   0  -9  1141111.20 1751.25
   0   9 -10 1077.97  252.26
   0  -9  10 1024.83  359.30
   0   9  -9   38.38   82.68
   0   9  -9 -234.63  123.73
   0  -9   9  218.86  192.14
   0   9  -8  589.98  101.76
   0   9  -8  547.82  305.72
   0  -9   8  670.79  189.48
   0   9  -713051.40  456.32
   0   9  -713725.40  796.81
   0  -9   713389.10  779.95
   0   9  -6  498.23  114.48
   0   9  -6  486.15  258.44
   0  -9   6  922.87  267.54
   0   9  -5 2850.37  355.64
   0  -9   5 2274.37  176.15
   0  -9   5 3116.68  245.76
   0   9  -4 1848.19  303.33
   0  -9   4 2337.87  236.68
   0  -9   4 2588.70  187.11
   0   9  -3  448.59  306.58
   0   9  -3    5.97  169.11
   0  -9   3  180.96  106.69
   0   9  -217805.00  753.31
   0   9  -216025.70  994.57
   0  -9   217703.90  638.37
   0   9  -113296.30  496.43
   0   9  -113514.90  864.41
   0   9   016420.70  652.19
   0   9   015341.40  904.79
   0  -9   016146.20  642.52
   0   9   1 2101.68  205.12
   0   9   1 2003.73  249.82
   0  -9  -1 1895.77  229.71
   0   9   2 3337.54  301.73
   0   9   2 3669.12  246.16
   0  -9  -2 3502.89  298.17
   0   9   3 6158.58  546.96
   0   9   3 6135.49  309.21
   0  -9  -3 6233.01  294.03
   0   9   4 7482.96  441.46
   0   9   4 8538.06  366.72
   0  -9  -4 8103.08  359.51
   0   9   519691.10  679.31
   0   9   519038.30  974.40
   0  -9  -518087.10  694.89
   0   9   6 4420.52  509.63
   0   9   6 6656.60  314.90
   0  -9  -6 5999.90  421.80
   0   9   7  376.26  128.54
   0   9   7  188.55  267.97
   0  -9  -7  421.55  130.67
   0   9   8   69.58  103.98
   0   9   8   17.42  208.09
   0  -9  -8   38.68  173.23
   0   9   9 6308.94  350.54
   0   9   9 7269.04  612.02
   0  -9  -9 5648.25  361.17
   0   9  10 1626.24  263.83
   0   9  10 2031.75  221.03
   0  -9 -10 1705.30  335.26
   0   9  11 3890.46  518.38
   0   9  11 4113.30  305.27
   0  -9 -11 3280.49  452.12
   0   9  12 4274.88  380.74
   0   9  12 3811.10  344.09
   0  -9 -12 3664.46  490.18
   0   9  13  240.00  292.20
   0   9  13   87.20  158.76
   0  -9 -13   -0.61  247.03
   0   9  14   90.35  381.26
   0  -9 -14  818.11  334.47
   0   9  15 1234.85  295.70
   0  -9 -15  830.85  404.10
   0   9  16 -191.26  308.61
   0  -9 -16 2553.77  436.97
   0   9  17   25.75  323.61
   0  -9 -17 1556.08  433.21
   0   9  18   -4.03  523.28
   0  -9 -18 1231.29  446.07
   0   9  19    4.16  670.89
   0  -9 -19 2553.93  391.14
   0  10 -17  705.93  574.23
   0 -10  17  175.14  515.21
   0  10 -16   -3.97  276.41
   0 -10  16  310.79  260.11
   0  10 -15  -18.48  406.62
   0 -10  15  175.05  235.65
   0  10 -14  276.37  718.83
   0 -10  14 5067.05  485.75
   0  10 -13  644.87  258.29
   0 -10  13  121.39  240.54
   0  10 -12  322.43  369.63
   0 -10  12  197.36  346.05
   0  10 -11 4119.38  626.37
   0 -10  11 3745.37  598.49
   0  10 -10  394.40  187.60
   0 -10  10  -51.00  170.11
   0  10  -9 -323.94  177.71
   0 -10   9  -21.21  285.66
   0  10  -8   40.55  250.12
   0  10  -8  152.00   84.30
   0 -10   8   31.19  255.19
   0  10  -7  538.80  145.62
   0  10  -7  231.14  303.96
   0 -10   7  701.58  185.74
   0  10  -6 4547.77  193.63
   0  10  -6 3961.36  460.58
   0 -10   6 4387.17  467.02
   0  10  -515047.10  823.62
   0 -10   514532.30  545.25
   0 -10   514230.80  809.31
   0  10  -4 2394.98  233.83
   0 -10   4 2777.12  214.45
   0 -10   4 3722.73  291.57
   0  10  -3 2857.15  232.96
   0  10  -3 3487.42  571.10
   0 -10   3 3353.22  242.33
   0  10  -2 3170.76  329.73
   0  10  -2 2928.61  556.83
   0 -10   2 2890.38  237.39
   0  10  -1  244.71  166.34
   0  10  -1  -70.85  135.83
   0 -10   1   55.84   68.70
   0  10   0   75.75  141.15
   0  10   0   83.93   69.95
   0 -10   0  -20.12   71.30
   0  10   1 -162.33  238.27
   0  10   1  -67.00  111.39
   0 -10  -1  103.84   75.41
   0  10   2   38.48   61.41
   0  10   2   51.96  148.62
   0  10   3 2427.74  211.59
   0  10   3 3040.60  430.97
   0 -10  -3 1925.14  177.07
   0  10   410074.30  549.75
   0  10   4 9194.66  415.33
   0 -10  -4 9343.82  426.73
   0  10   513339.20  528.63
   0  10   513025.90  660.75
   0 -10  -513296.20  565.50
   0  10   6 1082.75  374.50
   0  10   6 1127.66  168.56
   0 -10  -6 1056.97  280.94
   0  10   741503.80 1440.20
   0  10   742407.00 1892.44
   0 -10  -741964.80 1704.79
   0  10   8  536.68  158.41
   0  10   8  587.48  220.76
   0 -10  -8  995.17  275.08
   0  10   926212.10 1135.93
   0  10   926202.60 1001.82
   0 -10  -926343.40 1086.04
   0  10  10 7120.45  404.41
   0  10  10 8431.09  729.41
   0 -10 -10 7469.07  615.29
   0  10  11 2950.88  289.41
   0  10  11 2982.66  351.87
   0 -10 -11 3185.95  446.86
   0  10  12 4815.38  597.97
   0 -10 -12 2946.53  329.45
   0  10  13  313.89  213.02
   0 -10 -13  130.41  173.08
   0  10  14 -116.41  348.70
   0 -10 -14  184.76  166.53
   0  10  15  -55.29  451.92
   0 -10 -15  779.77  233.15
   0  10  16 4936.23  490.42
   0 -10 -16 3620.15  448.98
   0  10  17 -153.28  221.94
   0 -10 -17   98.72  294.30
   0  10  18  -33.95  208.04
   0 -10 -18  102.13  277.32
   0  10  19  -59.98  413.52
   0 -10 -19 2588.76  557.78
   0  11 -16   -0.23  198.79
   0 -11  16   10.95  314.64
   0  11 -15    1.16  509.02
   0 -11  15  676.99  474.83
   0  11 -14   40.94  492.98
   0 -11  14  812.81  470.00
   0  11 -13   16.73  236.22
   0 -11  13  530.01  373.04
   0  11 -1215625.60 1276.44
   0 -11  1218503.30 1032.79
   0  11 -11 4106.95  684.74
   0 -11  11 4987.78  456.80
   0  11 -10 3335.56  416.14
   0 -11  10 4980.82  600.95
   0  11  -9 2095.37  315.13
   0 -11   9 1896.94  474.46
   0  11  -8  179.10  284.69
   0 -11   8  183.15  176.16
   0  11  -7  975.94  334.33
   0 -11   7  556.30  348.92
   0  11  -6 7208.72  454.95
   0 -11   6 6997.39  432.98
   0  11  -5  174.72  134.38
   0 -11   5  -75.31  240.97
   0 -11   5   56.06  104.86
   0  11  -4 1410.25  212.73
   0 -11   4 2134.66  205.74
   0 -11   4 2171.80  261.80
   0  11  -3  628.37  248.94
   0  11  -3  583.85  458.36
   0 -11   3  722.24  170.57
   0  11  -2 1243.83  311.54
   0  11  -2  886.74  277.17
   0 -11   2 1354.00  200.37
   0  11  -1  191.96  102.40
   0  11  -1  115.31  328.48
   0 -11   1   33.27  141.41
   0  11   0 1647.62  166.83
   0  11   0 2204.03  509.22
   0 -11   0 2052.61  244.34
   0  11   1  100.87  149.01
   0  11   1  -13.07  192.50
   0 -11  -1  311.66  103.95
   0  11   216623.00  691.46
   0  11   217669.40 1068.62
   0 -11  -218140.30  808.80
   0  11   3 2901.64  544.79
   0  11   3 3586.74  269.92
   0 -11  -3 3977.00  263.51
   0  11   4115221.0 4580.16
   0  11   4113587.0 3960.03
   0 -11  -4114895.0 4244.63
   0  11   5   66.00  192.16
   0  11   5  281.96  131.88
   0 -11  -5  177.20  125.56
   0  11   610790.30  623.92
   0  11   6 9126.57  441.95
   0 -11  -610078.80  642.92
   0  11   710295.10  613.57
   0  11   710205.00  465.63
   0 -11  -7 9782.88  683.71
   0  11   832927.10 1435.49
   0  11   833402.40 1220.47
   0 -11  -833831.60 1356.90
   0  11   9  -18.51  355.97
   0  11   9  331.26  164.50
   0 -11  -9  658.35  189.26
   0  11  1028478.70 1538.83
   0 -11 -1027199.20 1420.86
   0  11  11 1295.90  270.54
   0 -11 -11  589.60  211.50
   0  11  12  287.04  375.96
   0 -11 -12  334.74  186.81
   0  11  13  440.43  245.97
   0 -11 -13  192.91  185.26
   0  11  14 3028.95  491.46
   0 -11 -14  -19.41  231.22
   0  11  15  530.30  422.60
   0 -11 -15  135.38  195.93
   0  11  16 -221.10  245.49
   0 -11 -16 -105.28  195.33
   0  11  17 1767.13  420.01
   0 -11 -17 1908.36  368.64
   0  11  18  -74.32  223.17
   0 -11 -18   21.19  182.22
   0  12 -15   35.75  469.65
   0 -12  15  156.96  261.57
   0  12 -14  150.27  688.02
   0 -12  14 2387.70  423.90
   0  12 -13  -23.54  176.47
   0 -12  13    6.63  166.68
   0  12 -12   38.78  434.37
   0 -12  12  628.45  423.60
   0  12 -11 4416.57  758.16
   0 -12  11 4990.98  707.14
   0  12 -10  460.53  269.83
   0 -12  10 1009.76  407.45
   0  12  -9 5350.50  671.97
   0 -12   9 4831.22  450.46
   0  12  -8 5598.09  678.29
   0 -12   8 6365.15  675.25
   0  12  -7 1844.22  290.37
   0 -12   7 1478.53  455.67
   0  12  -611903.20  663.10
   0 -12   610940.70  603.08
   0  12  -5 2709.91  460.80
   0 -12   5 2943.73  488.84
   0  12  -427726.80 1318.18
   0 -12   424442.80  948.31
   0 -12   426520.30 1151.17
   0  12  -3   38.15  244.11
   0  12  -3  412.44  450.36
   0 -12   3  370.21  158.16
   0  12  -254920.80 2205.57
   0  12  -256861.60 2471.89
   0 -12   253357.10 1979.54
   0  12  -1 9466.99  932.33
   0  12  -1 9656.26  593.52
   0 -12   110749.90  537.42
   0  12   0 2325.57  278.83
   0  12   0 1226.03  336.32
   0 -12   0 1923.70  275.28
   0  12   1  647.16  256.94
   0  12   1  324.70  202.38
   0 -12  -1  669.75  216.81
   0  12   2 3121.11  294.86
   0  12   2 2524.14  581.72
   0 -12  -2 3416.36  355.81
   0  12   3  320.86  335.37
   0  12   3  196.07   89.39
   0 -12  -3   40.51  120.95
   0  12   4 2226.05  312.71
   0  12   4  904.77  209.93
   0 -12  -4 1857.12  210.04
   0  12   512908.40  568.48
   0  12   514726.50  792.17
   0 -12  -513279.00  612.56
   0  12   6 7613.34  411.39
   0  12   6 8402.04  578.76
   0 -12  -6 8279.41  616.66
   0  12   7  103.12  138.98
   0  12   7  175.95  208.32
   0 -12  -7  219.71  248.88
   0  12   8  527.45  275.21
   0 -12  -8  915.29  210.92
   0  12   9  652.47  449.24
   0 -12  -9  653.87  343.91
   0  12  1037216.20 2002.00
   0 -12 -1038198.70 1847.71
   0  12  11 9611.71  661.04
   0 -12 -11 8901.26  611.01
   0  12  12 1782.48  509.83
   0 -12 -12  659.17  252.01
   0  12  13 2936.09  400.62
   0 -12 -13 2085.22  522.81
   0  12  14 1475.92  354.95
   0 -12 -14 1265.75  468.44
   0  12  15 -109.74  420.62
   0 -12 -15  370.03  345.28
   0  12  16  925.95  610.58
   0 -12 -16  927.54  495.36
   0  12  17  483.84  347.44
   0 -12 -17  687.64  464.31
   0  13 -14 3458.09  869.97
   0 -13  14 3137.82  812.57
   0  13 -1313019.10 1036.70
   0 -13  1312657.20 1196.37
   0  13 -12 1345.59  535.18
   0 -13  12  -32.32  507.18
   0  13 -11 1357.68  356.53
   0 -13  11 1652.45  571.35
   0  13 -10  315.44  239.96
   0 -13  10  131.76  230.59
   0  13  -9   48.82  258.75
   0 -13   9   -6.51  159.33
   0  13  -8  677.05  251.14
   0 -13   8  -86.93  416.45
   0  13  -7  935.53  245.71
   0 -13   7  728.88  421.78
   0  13  -6  673.92  321.55
   0 -13   6  111.57  202.59
   0  13  -5 4204.52  536.55
   0 -13   5 5429.14  623.33
   0  13  -410982.10  602.50
   0 -13   410469.90  646.17
   0  13  -3 -124.79  386.48
   0  13  -3  196.94  133.37
   0 -13   3    4.21   85.59
   0  13  -2  469.84  475.91
   0  13  -2  537.05  246.48
   0 -13   2  182.10  189.05
   0  13  -1 7277.90  526.88
   0  13  -1 6964.81  611.95
   0 -13   1 6942.66  468.05
   0  13   0  279.25  420.39
   0  13   0  270.00  199.55
   0 -13   0  169.45  118.33
   0  13   1  159.84  348.83
   0  13   1   80.85  165.68
   0 -13  -1   59.23  185.47
   0  13   2 7238.06  449.39
   0  13   2 7284.04  592.46
   0 -13  -2 7426.28  547.63
   0  13   3 1088.63  207.77
   0  13   3  526.14  286.12
   0 -13  -3  388.06  167.95
   0  13   431352.60 1122.65
   0  13   431413.80 1501.12
   0 -13  -431758.50 1268.17
   0  13   5   60.87  156.23
   0  13   5   86.73  241.15
   0 -13  -5  402.08  154.68
   0  13   613396.30  811.43
   0 -13  -612505.00  827.17
   0  13   719332.70 1041.91
   0 -13  -718435.10 1068.81
   0  13   8 -138.92  358.25
   0 -13  -8  118.78  155.35
   0  13   9  880.26  566.76
   0 -13  -9 1988.39  434.35
   0  13  10 3493.95  458.74
   0 -13 -10 2925.17  548.07
   0  13  11 2472.45  644.23
   0 -13 -11 1952.08  324.05
   0  13  12 4915.52  512.47
   0 -13 -12 3661.97  638.61
   0  13  13 -151.15  545.18
   0 -13 -13 1237.07  467.16
   0  13  14 9220.55  761.10
   0 -13 -14 8058.61  916.13
   0  13  15 1404.80  632.24
   0 -13 -15  878.03  503.67
   0  13  16 -376.50  309.37
   0 -13 -16  258.35  256.29
   0  14 -13 1208.61  645.48
   0 -14  13  826.89  630.18
   0  14 -12  228.65  493.46
   0 -14  12  242.07  468.23
   0  14 -11 6921.88  702.39
   0 -14  11 7462.71  627.73
   0  14 -1011433.30 1119.82
   0 -14  1012203.40  780.32
   0  14  -9 1257.55  537.06
   0 -14   9 1126.30  547.19
   0  14  -8   60.27  204.91
   0 -14   8  282.08  357.08
   0  14  -7  535.16  402.12
   0 -14   7  620.00  269.61
   0  14  -6  142.79  318.00
   0 -14   6  186.51  204.95
   0  14  -5  122.04  205.22
   0 -14   5 1504.75  406.69
   0  14  -4   10.08  281.11
   0 -14   4  514.93  371.62
   0  14  -3    6.97  234.76
   0  14  -3  185.97  271.67
   0  14  -2 4267.46  861.90
   0  14  -2 3865.48  487.17
   0  14  -1 1693.09  810.46
   0  14  -1 3592.12  309.38
   0 -14   1 3927.90  392.37
   0  14   0  335.79  487.42
   0  14   0  421.29  234.85
   0 -14   0  198.68  224.59
   0  14   1  170.68  252.40
   0  14   1  -43.04  186.22
   0 -14  -1  266.77  209.60
   0  14   2 1975.74  389.05
   0  14   2 1546.01  280.05
   0 -14  -2 1357.98  205.50
   0  14   3  337.61  202.82
   0  14   3  670.09  300.19
   0 -14  -3  388.29  181.49
   0  14   4 1324.84  354.11
   0 -14  -4  831.25  210.22
   0  14   5 2720.85  425.52
   0 -14  -5 1681.85  275.97
   0  14   6  315.30  283.59
   0 -14  -6  234.15  176.70
   0  14   713042.80  860.12
   0 -14  -712925.80  929.54
   0  14   8 1057.32  551.23
   0 -14  -8  822.67  239.91
   0  14   9 3325.38  789.29
   0 -14  -9 4174.05  571.80
   0  14  10  225.87  239.21
   0 -14 -10  -12.05  174.73
   0  14  11    0.09  743.55
   0 -14 -11 3738.96  389.54
   0  14  12   97.68  197.03
   0 -14 -12 -174.54  250.18
   0  14  13  157.06  487.86
   0 -14 -13  321.47  389.04
   0  14  14 -199.56  288.54
   0 -14 -14  376.41  232.49
   0  14  15  736.56  645.84
   0 -14 -15  702.28  311.72
   0  15 -11   49.40  511.82
   0 -15  11  434.04  299.30
   0  15 -10 1804.34  527.77
   0 -15  10   17.90  321.56
   0  15  -9  -52.13  223.21
   0 -15   9 -104.69  388.54
   0  15  -8   64.75  276.78
   0 -15   8  -87.51  291.89
   0  15  -7  -68.54  246.47
   0 -15   7 1494.65  435.07
   0  15  -6    3.57  151.88
   0 -15   6   26.86  172.39
   0  15  -5   67.04  406.63
   0 -15   5 1243.44  306.66
   0  15  -4  -24.60  132.42
   0 -15   4  176.41  281.74
   0  15  -3  -14.07  241.83
   0 -15   3  -77.06  202.37
   0  15  -2  174.13  378.34
   0  15  -2 3045.38  484.20
   0  15  -115641.90  943.53
   0  15  -116539.10 1109.35
   0  15   0 1159.98  372.93
   0  15   0  549.30  189.36
   0 -15   0  583.53  275.60
   0  15   1 2935.88  773.61
   0 -15  -1 2208.78  395.74
   0  15   2 8061.08 1064.23
   0 -15  -2 9051.90  523.47
   0  15   3 4332.87  851.84
   0 -15  -3 3817.28  487.54
   0  15   4   95.76  355.29
   0 -15  -4  -38.83  197.93
   0  15   5 5458.73  844.69
   0 -15  -5 3300.74  353.13
   0  15   611671.80  896.60
   0 -15  -613065.00  739.35
   0  15   720556.40 1199.42
   0 -15  -721410.60 1322.74
   0  15   8 5745.52  580.12
   0 -15  -8 4140.43  456.19
   0  15   9 -210.68  664.34
   0 -15  -9 1875.11  455.78
   0  15  10  299.69  301.82
   0 -15 -10   -2.90  209.39
   0  15  11  -94.70  406.18
   0 -15 -11    5.12  292.24
   0  15  12 -177.94  283.55
   0 -15 -12   56.71  348.68
   0  15  13   61.26  395.77
   0 -15 -13  -31.64  187.63
   0 -15 -14  229.13  254.09
   0  16  -9 2324.11  738.44
   0 -16   9 3743.82  801.28
   0  16  -8  709.56  302.84
   0 -16   8 -168.01  532.93
   0  16  -7  863.46  519.13
   0 -16   7 1173.35  569.85
   0  16  -6  114.88  535.75
   0 -16   6 2219.55  376.09
   0  16  -5   -7.21  256.38
   0 -16   5 1609.31  317.26
   0  16  -4  -20.63  412.97
   0 -16   4 1492.39  337.82
   0  16  -3 -103.08  299.17
   0 -16   3  384.50  257.66
   0  16  -2  547.03  504.28
   0  16  -2  -88.18  254.00
   0  16  -1 1205.26  766.43
   0  16   0 3715.78  949.78
   0  16   1   59.72  466.85
   0  16   2 -235.10  479.99
   0 -16  -2  182.67  245.88
   0  16   3 1842.76  790.41
   0 -16  -3 2484.03  462.03
   0  16   4  -92.39  744.34
   0 -16  -4 1854.18  434.91
   0  16   5   13.62  788.66
   0 -16  -5 2737.49  509.32
   0  16   6  -83.48  466.28
   0 -16  -6  -70.37  172.42
   0  16   7 6825.03  726.74
   0 -16  -7 8345.11  845.90
   0  16   8 5722.61  655.03
   0 -16  -8 4347.47  674.47
   0  16   9  -44.65  490.43
   0 -16  -9 -108.53  350.43
   0  16  10   27.61  256.72
   0 -16 -10   19.58  182.58
   0  16  11  -15.80  360.68
   0 -16 -11    5.00  263.60
   0 -16 -12 -126.79  388.09
   0  17  -7  393.74  433.21
   0 -17   7  -61.49  489.99
   0  17  -6  276.45  265.78
   0 -17   6  367.34  484.76
   0  17  -5  -42.91  388.11
   0 -17   5  420.59  449.53
   0 -17   4 1851.29  412.44
   0 -17   3 1517.17  409.03
   0  17  -2  608.55  472.21
   0  17  -1  -48.29  334.49
   0  17   0 -445.42  426.54
   0  17   1 1225.87  491.79
   0  17   2   34.72  292.34
   0  17   3 1436.32  493.25
   0  17   4  995.89  416.85
   0 -17  -4  274.95  412.28
   0  17   5  355.85  593.28
   0 -17  -5  153.65  345.72
   0  17   6  108.30  547.92
   0 -17  -6 -128.09  191.48
   0  17   7  152.13  748.31
   0 -17  -7 1096.97  454.13
   0  17   8  228.10  291.69
   0 -17  -8 -181.18  314.05
   0  17   9 -119.64  653.33
   0 -17  -9  477.49  264.32
   0 -17 -10 1465.33  585.91
   0 -18   4  913.45  650.51
   0 -18   3 1449.74  685.82
   0 -18   2  199.41  308.42
   0  18  -1 2202.81 1083.19
   0  18   0  648.66  855.61
   0  18   1  507.95  800.42
   0  18   2 4072.47 1145.08
   0  18   3  265.31  686.52
   0  18   4  593.93  458.18
   0  18   5  -60.05  329.30
   0  18   6  -30.26  695.62
   0 -18  -6  384.84  251.03
   0 -18  -7  477.45  279.85
  -1  18   4 -173.38  656.05
  -1  18   3  972.06  538.13
  -1  18   2  249.28  429.99
  -1  18   1  274.51  454.25
  -1  18   0 3438.52 1216.16
  -1  18  -1 2869.86 1168.69
   1 -18   2  418.90  349.59
   1 -18   3  733.43  628.32
   1 -17  -9  315.89  258.31
   1 -17  -8  336.29  398.29
  -1  17   8   13.22  631.13
   1 -17  -7  600.03  265.56
  -1  17   7  231.63  699.93
   1 -17  -6  154.05  202.58
  -1  17   6   95.09  349.40
   1 -17  -5  171.57  313.69
  -1  17   5  -32.56  324.77
  -1  17   4   26.86  491.75
  -1  17   3  157.37  593.04
  -1  17   2  866.53  782.60
  -1  17   1  129.19  595.38
  -1  17   0 1808.47  570.79
  -1  17  -1  941.46  518.38
  -1  17  -2  444.19  470.77
   1 -17   3  381.67  314.96
   1 -17   4  766.14  578.14
   1 -17   5  988.39  622.25
   1 -17   6  170.06  475.71
   1 -17   7  320.14  542.04
   1 -16 -11  -90.23  294.25
  -1  16  11   85.37  248.93
   1 -16 -10 -142.71  224.30
  -1  16  10 -148.61  561.03
   1 -16  -9  682.12  244.32
  -1  16   9 -321.30  362.50
   1 -16  -8 2291.54  489.59
  -1  16   8   61.77  454.77
   1 -16  -7   82.20  173.62
  -1  16   7 -213.21  456.36
   1 -16  -6 1936.23  453.56
  -1  16   6  137.09  443.87
   1 -16  -5  250.02  316.69
  -1  16   5  123.95  332.99
   1 -16  -4  219.46  283.91
  -1  16   4   77.15  316.91
   1 -16  -3  181.05  278.19
  -1  16   3   63.40  537.84
  -1  16   2 2627.74  878.09
  -1  16   1   53.25  499.55
  -1  16   0  902.62  749.34
  -1  16  -1 1106.16  804.92
  -1  16  -2   18.56  473.77
   1 -16   3  439.39  298.01
   1 -16   4 2137.77  403.47
   1 -16   5  182.96  241.52
  -1  16  -5   25.66  192.33
   1 -16   6 1751.15  361.19
  -1  16  -6  -35.15  487.63
   1 -16   7  315.85  402.61
  -1  16  -7    9.52  205.21
   1 -16   8    8.63  591.36
  -1  16  -8 1052.16  498.34
   1 -16   9  -85.72  419.12
  -1  16  -9   94.10  232.88
   1 -15 -13   -3.96  240.50
  -1  15  13  480.08  331.04
   1 -15 -12  -56.02  385.75
  -1  15  12  555.76  535.07
   1 -15 -11 -101.20  320.16
  -1  15  11  -25.38  278.36
   1 -15 -10   58.41  199.82
  -1  15  10   35.82  442.61
   1 -15  -9    7.85  227.56
  -1  15   9    0.95  201.25
   1 -15  -8 1201.06  402.33
  -1  15   8  -44.05  362.15
   1 -15  -7 1969.88  311.29
  -1  15   7   58.02  725.20
   1 -15  -6  627.47  229.12
  -1  15   6  -25.90  572.59
   1 -15  -5  262.80  324.36
  -1  15   5  475.44  326.90
   1 -15  -4 6029.51  628.61
  -1  15   4 8659.70  740.66
   1 -15  -3 2376.81  401.05
  -1  15   3 1613.50  480.60
   1 -15  -2  112.31  250.01
  -1  15   2  418.38  337.33
  -1  15   1  263.72  324.43
  -1  15   0  654.33  385.91
  -1  15  -1 9492.04  827.53
  -1  15  -211897.50 1380.17
   1 -15   3  -10.48  204.24
  -1  15  -3  112.36  223.05
   1 -15   4 1084.16  399.40
  -1  15  -4  -25.61  179.04
   1 -15   5  452.23  257.78
  -1  15  -5  -97.83  321.35
   1 -15   6  720.87  264.44
  -1  15  -6   79.35  227.85
   1 -15   7 2366.32  378.19
  -1  15  -7  104.91  506.56
   1 -15   8  -63.72  461.81
  -1  15  -8 -173.92  253.92
   1 -15   9  176.53  636.22
  -1  15  -9 2150.54  583.77
   1 -15  10  242.00  583.30
  -1  15 -10  944.82  336.32
   1 -15  11 -108.50  431.27
  -1  15 -11  282.26  429.73
   1 -14 -14    6.12  198.84
  -1  14  14   63.39  252.46
   1 -14 -13  -21.00  450.82
  -1  14  13 1139.54  367.42
   1 -14 -12 -128.44  420.77
  -1  14  12 1688.16  585.59
   1 -14 -11  -81.79  297.85
  -1  14  11  -47.80  240.50
   1 -14 -10  421.41  230.97
  -1  14  10   25.88  511.01
   1 -14  -9  798.36  383.94
  -1  14   9  147.75  537.78
   1 -14  -8  845.51  383.04
  -1  14   8  468.40  328.60
   1 -14  -713784.00  771.99
  -1  14   712764.90 1222.56
   1 -14  -6 2992.08  489.07
  -1  14   6 2637.88  754.45
   1 -14  -5  941.30  434.24
  -1  14   5 2799.74  652.58
   1 -14  -4 5847.57  566.61
  -1  14   4 5959.14  882.01
   1 -14  -3 3920.97  466.79
  -1  14   3 4852.32  842.73
   1 -14  -2 5822.23  520.07
  -1  14   2 5484.35  890.27
   1 -14  -1  -34.06  172.52
  -1  14   1  337.51  378.80
   1 -14   0 4397.38  430.00
  -1  14   0 3744.42  407.70
  -1  14   0 4522.18  880.40
  -1  14  -1 4142.95  429.92
  -1  14  -1 4313.43  597.73
  -1  14  -2 9713.67  811.82
  -1  14  -2 9062.95  653.84
  -1  14  -3   70.70  326.49
  -1  14  -3  400.88  258.84
   1 -14   4 2506.52  500.91
  -1  14  -4   17.60  338.84
   1 -14   5  749.78  312.03
  -1  14  -5 -113.37  149.83
   1 -14   6  252.35  228.36
  -1  14  -6  189.55  315.14
   1 -14   7   19.40  174.53
  -1  14  -7   13.68  252.77
   1 -14   8  132.00  222.07
  -1  14  -8   61.45  325.24
   1 -14   9 -196.91  405.76
  -1  14  -9 -154.39  369.65
   1 -14  10  -41.81  464.42
  -1  14 -10  623.30  283.44
   1 -14  11   42.57  540.85
  -1  14 -11  972.97  515.69
   1 -14  12  -35.15  511.29
  -1  14 -12  558.82  337.20
   1 -14  13  -73.06  285.00
  -1  14 -13  729.65  495.77
   1 -13 -15  -41.51  304.99
  -1  13  15  188.28  422.17
   1 -13 -14   65.89  350.86
  -1  13  14  216.39  288.63
   1 -13 -13  -10.64  352.97
  -1  13  13  481.63  303.32
   1 -13 -12 -162.20  308.02
  -1  13  12  511.24  406.87
   1 -13 -11  546.30  394.25
  -1  13  11  807.72  324.87
   1 -13 -10 4654.95  451.38
  -1  13  10 5771.37  812.07
   1 -13  -9 3862.09  548.27
  -1  13   9 2471.94  707.75
   1 -13  -816950.50 1093.63
  -1  13   818347.80 1032.48
   1 -13  -720592.20 1001.66
  -1  13   720484.90 1130.07
   1 -13  -6 1594.67  384.34
  -1  13   6 1493.73  587.47
   1 -13  -514978.70  901.76
  -1  13   515647.00 1235.35
   1 -13  -4  113.77  210.84
  -1  13   4   96.59  385.34
   1 -13  -3 3176.22  400.47
  -1  13   3 2999.37  699.46
   1 -13  -219103.30  954.90
  -1  13   219527.70  842.63
  -1  13   219453.00 1385.30
   1 -13  -1 2941.94  369.79
  -1  13   1 3445.11  310.76
  -1  13   1 3059.29  492.96
   1 -13   0 1828.81  259.66
  -1  13   0 1142.75  360.25
  -1  13   0  960.35  251.61
   1 -13   1 4029.42  371.38
  -1  13  -1 4729.26  307.02
  -1  13  -1 4805.19  788.62
  -1  13  -2 2367.80  697.96
  -1  13  -2 1804.86  318.70
  -1  13  -3 2580.71  474.53
  -1  13  -3 2412.55  371.78
   1 -13   4 1295.59  270.77
  -1  13  -4  433.07  188.02
   1 -13   5  378.70  417.99
  -1  13  -5 1151.82  346.81
   1 -13   6 1411.31  452.54
  -1  13  -6 1023.10  386.55
   1 -13   7 4530.33  440.13
  -1  13  -7 3769.70  411.55
   1 -13   810051.00  969.54
  -1  13  -811703.90  970.33
   1 -13   9 1607.93  583.73
  -1  13  -9 2456.10  379.42
   1 -13  10  549.98  456.61
  -1  13 -10  673.82  457.35
   1 -13  11   44.37  241.49
  -1  13 -11  494.99  402.84
   1 -13  12   -3.55  317.68
  -1  13 -12 1642.28  358.13
   1 -13  13  -18.44  244.47
  -1  13 -13  420.13  424.26
   1 -13  14  -12.99  262.61
  -1  13 -14  276.63  295.13
   1 -12 -16   55.75  459.22
  -1  12  16 1026.66  358.12
   1 -12 -15  -58.64  359.08
  -1  12  15 -508.21  452.51
   1 -12 -14    2.78  340.59
  -1  12  14  355.30  270.88
   1 -12 -13  -66.84  425.69
  -1  12  13 1620.00  337.35
   1 -12 -12 1289.93  429.06
  -1  12  12  970.56  560.41
   1 -12 -11 1039.73  245.53
  -1  12  11 1575.71  345.73
   1 -12 -10 2947.52  333.36
  -1  12  10 4026.24  643.39
   1 -12  -915927.90  977.67
  -1  12   914631.90 1123.73
   1 -12  -8 1052.17  323.75
  -1  12   8  399.46  279.62
   1 -12  -712980.70  678.48
  -1  12   712989.20  773.48
   1 -12  -6 6041.51  567.08
  -1  12   6 7089.12  786.96
   1 -12  -5 3156.71  416.90
  -1  12   5 4426.90  647.93
   1 -12  -4  114.97  165.13
  -1  12   4   14.61   83.76
  -1  12   4  -66.51  169.69
   1 -12  -3 4314.57  412.39
  -1  12   3 4660.42  283.79
  -1  12   3 4219.65  462.74
   1 -12  -2 2595.05  336.76
  -1  12   2 3468.42  413.98
  -1  12   2 2812.28  250.66
   1 -12  -1  111.35  151.15
  -1  12   1  180.47  316.12
  -1  12   1   -2.20  121.38
   1 -12   0  182.32  159.64
  -1  12   0  335.25  381.06
  -1  12   0   35.63  150.70
   1 -12   1 2137.72  244.82
  -1  12  -1 1527.44  269.62
  -1  12  -1 1933.16  373.35
   1 -12   2 3993.13  304.57
  -1  12  -2 5541.89  746.84
  -1  12  -2 3579.57  375.88
   1 -12   3 1036.47  197.29
  -1  12  -3 1549.27  604.79
  -1  12  -3 1873.84  197.24
   1 -12   4  372.43  200.17
  -1  12  -4   -9.89  236.02
   1 -12   5 2297.11  461.67
  -1  12  -5 1553.07  375.48
   1 -12   6 1340.00  373.19
  -1  12  -6  347.24  205.06
   1 -12   7 1021.05  252.66
  -1  12  -7  351.39  358.27
   1 -12   8 6022.03  702.44
  -1  12  -8 5875.20  671.18
   1 -12   9  444.79  433.06
  -1  12  -9  807.44  254.19
   1 -12  10 7415.58  557.23
  -1  12 -10 6181.31  799.03
   1 -12  1114789.90  906.86
  -1  12 -1112754.00  904.29
   1 -12  12 1063.93  503.12
  -1  12 -12  380.54  518.01
   1 -12  13   -9.99  403.79
  -1  12 -13  324.31  427.07
   1 -12  14  -63.33  487.69
  -1  12 -14  558.60  324.07
   1 -12  15   -8.69  488.00
  -1  12 -15  555.84  537.66
   1 -11 -17 -139.94  341.19
  -1  11  17 3039.48  428.22
   1 -11 -16  -62.90  288.96
  -1  11  16 2379.45  379.09
   1 -11 -15  -20.81  301.72
  -1  11  15 -199.14  385.15
   1 -11 -14 -175.22  324.23
  -1  11  14  730.21  394.98
   1 -11 -13 1137.94  379.25
  -1  11  13  328.13  281.52
   1 -11 -12   87.60  213.55
  -1  11  12 -187.40  279.36
   1 -11 -11 2867.24  325.64
  -1  11  11 1778.78  361.62
   1 -11 -10  738.62  211.18
  -1  11  10 1241.43  458.12
   1 -11  -9 2496.58  417.59
  -1  11   9 2227.32  341.43
   1 -11  -8 5514.43  530.98
  -1  11   8 5722.34  474.37
   1 -11  -736493.50 1445.10
  -1  11   735713.10 1569.16
   1 -11  -6  681.01  305.54
  -1  11   6 1430.99  473.09
  -1  11   6 1293.67  134.82
   1 -11  -5 -125.04  145.60
  -1  11   5   30.03   66.37
  -1  11   5  -52.48  137.76
   1 -11  -4  174.80  114.89
  -1  11   4   75.61   92.06
  -1  11   4  138.94  189.69
   1 -11  -3  319.20  119.37
  -1  11   3  539.92  228.71
  -1  11   3  361.36  117.56
   1 -11  -2  225.04  174.04
  -1  11   2  281.10  122.02
  -1  11   2  310.40  342.06
   1 -11  -1  177.36  152.16
  -1  11   1  -22.28  315.51
  -1  11   1  113.96  117.97
   1 -11   0 5653.98  361.38
  -1  11   0 4608.62  248.51
  -1  11   0 4526.77  438.79
   1 -11   1 9078.31  452.33
  -1  11  -1 9254.93  413.54
  -1  11  -1 9718.44  889.24
   1 -11   2 3382.75  247.17
  -1  11  -2 2487.77  312.96
  -1  11  -2 2202.41  392.76
   1 -11   3 1764.36  193.12
  -1  11  -3 1812.20  594.32
  -1  11  -3 1802.26  298.77
   1 -11   4 2480.60  286.47
   1 -11   4 1648.39  173.49
  -1  11  -4 1628.41  314.56
   1 -11   5   36.13  255.81
  -1  11  -5   96.40  129.83
   1 -11   6   -5.01  166.74
  -1  11  -6  378.06  152.74
   1 -11   7 4375.32  532.73
  -1  11  -7 2773.95  478.47
   1 -11   8 1796.23  483.46
  -1  11  -8 2859.33  470.11
   1 -11   9   67.97  121.35
  -1  11  -9  -65.41  116.12
   1 -11  10 5241.78  444.50
  -1  11 -10 3385.67  627.61
   1 -11  11 1867.00  531.26
  -1  11 -11 1984.40  357.26
   1 -11  12 9252.13  929.97
  -1  11 -12 8030.79  945.65
   1 -11  13  -90.34  291.21
  -1  11 -13   73.25  307.72
   1 -11  14 4737.12  510.33
  -1  11 -14 3932.88  529.82
   1 -11  15  -13.06  171.62
  -1  11 -15   48.17  304.37
   1 -11  16  106.32  270.44
  -1  11 -16  173.51  296.14
   1 -10 -18  739.09  425.80
  -1  10  18  125.10  309.76
   1 -10 -17  795.46  274.54
  -1  10  17  626.08  341.48
   1 -10 -16 -174.38  182.44
  -1  10  16  431.31  228.94
   1 -10 -15 4662.33  441.44
  -1  10  15 8204.26  863.61
   1 -10 -14   64.86  148.84
  -1  10  14 -120.34  313.50
   1 -10 -13  493.13  210.47
  -1  10  13  410.52  252.15
   1 -10 -12  -86.77  147.54
  -1  10  12 -114.27  310.82
   1 -10 -11   21.64  162.99
  -1  10  11  566.96  204.96
   1 -10 -10  427.45  178.60
  -1  10  10 1120.50  370.91
   1 -10  -9  284.34  256.09
  -1  10   9  310.57  193.40
   1 -10  -8  106.74  194.22
  -1  10   8   19.48  107.47
  -1  10   8  166.29  161.71
   1 -10  -7  911.58  171.08
  -1  10   7  705.25  117.70
  -1  10   7  936.76  366.06
   1 -10  -6 3162.35  372.60
  -1  10   6 4670.24  552.47
  -1  10   6 3705.54  202.88
   1 -10  -5 3601.10  253.83
  -1  10   5 3292.62  350.72
  -1  10   5 3679.15  238.90
   1 -10  -4 4549.54  274.30
  -1  10   4 4930.17  390.14
  -1  10   4 4482.75  228.88
   1 -10  -3 1182.09  150.04
  -1  10   3  894.29  128.86
  -1  10   3  969.17  389.33
   1 -10  -2   67.07   79.12
  -1  10   2  -70.86  255.78
  -1  10   2   62.42   88.76
   1 -10  -1 4297.21  305.70
  -1  10   1 3573.82  354.31
  -1  10   1 3449.28  241.82
   1 -10   0   53.10  122.92
  -1  10   0  118.67  289.31
  -1  10   0  124.37  116.07
   1 -10   1 1623.42  189.34
  -1  10  -1 1143.44  285.78
   1 -10   2  430.56  133.63
  -1  10  -2  364.65  182.56
  -1  10  -2  457.87  249.00
   1 -10   315579.00  573.26
  -1  10  -315295.70  758.10
  -1  10  -315314.20 1094.46
   1 -10   4 5870.65  389.52
   1 -10   4 5675.57  269.51
  -1  10  -4 5733.72  443.12
   1 -10   5 7329.97  582.76
   1 -10   5 6179.70  267.33
  -1  10  -5 6624.23  380.70
   1 -10   6    2.85  154.63
  -1  10  -6  182.35   68.53
  -1  10  -6   80.72  221.57
   1 -10   7 1287.73  352.38
  -1  10  -7  492.21  315.69
   1 -10   8  158.31  185.91
  -1  10  -8  222.56  167.71
   1 -10   9  602.68  385.77
  -1  10  -9  933.07  230.83
   1 -10  10 4255.75  559.44
  -1  10 -10 3081.16  549.63
   1 -10  11 1625.67  297.63
  -1  10 -11 1009.34  285.64
   1 -10  12 -188.46  208.73
  -1  10 -12  -93.92  356.58
   1 -10  13 -230.36  286.31
  -1  10 -13  225.87  312.34
   1 -10  14   34.12  336.40
  -1  10 -14   54.77  215.75
   1 -10  15  -70.00  301.93
  -1  10 -15   60.72  325.52
   1 -10  16  -52.27  457.90
  -1  10 -16  360.55  302.24
   1 -10  17  921.57  627.31
  -1  10 -17 1097.12  655.14
   1  -9 -19  -43.08  193.58
  -1   9  19  321.27  384.35
   1  -9 -18   -4.56  296.10
  -1   9  18  -85.07  363.08
   1  -9 -17 1855.77  581.60
  -1   9  17 3561.67  448.91
   1  -9 -16  692.65  343.19
  -1   9  16   64.67  260.99
   1  -9 -15  746.60  251.43
  -1   9  15  903.19  289.62
   1  -9 -14 2077.34  303.44
  -1   9  14 2715.52  557.75
   1  -9 -13   96.77  144.17
  -1   9  13  -38.14  298.04
   1  -9 -12 2225.60  265.63
  -1   9  12 2601.48  322.41
   1  -9 -11    7.26  111.62
  -1   9  11   52.71  231.41
   1  -9 -10 3779.05  311.76
  -1   9  10 4183.84  370.71
  -1   9  10 4245.12  267.52
  -1   9   9 3708.94  315.86
  -1   9   9 2744.96  204.94
   1  -9  -8 4515.80  415.04
  -1   9   8 4085.43  221.96
  -1   9   8 5066.14  520.30
   1  -9  -7 1350.34  187.34
  -1   9   7 1912.96  180.16
  -1   9   7 1848.96  390.68
   1  -9  -6  632.41  244.67
  -1   9   6  805.83  139.33
  -1   9   6  765.25  327.12
   1  -9  -512829.70  533.97
  -1   9   512865.40  440.26
  -1   9   514063.80  837.28
   1  -9  -4 3244.74  315.05
  -1   9   4 4510.74  347.45
  -1   9   4 3227.00  177.25
   1  -9  -3 1307.36  219.12
  -1   9   3 1261.88  124.98
  -1   9   3 1285.25  360.43
   1  -9  -2   31.15   67.31
  -1   9   2   22.37   68.29
  -1   9   2  -68.95  125.58
   1  -9  -1   24.23  124.29
  -1   9   1  160.33  265.42
  -1   9   1  158.26   95.05
   1  -9   0 7999.43  382.21
  -1   9   0 7202.84  455.01
  -1   9   0 7229.11  295.30
   1  -9   167691.30 2281.64
  -1   9  -169385.40 2417.39
  -1   9  -163545.60 2527.29
   1  -9   2 7357.97  325.13
  -1   9  -2 7403.40  714.99
  -1   9  -2 7247.01  415.12
   1  -9   3  581.21  111.91
  -1   9  -3  881.33  399.17
  -1   9  -3  668.00  201.34
   1  -9   4  553.25  152.96
   1  -9   4  205.23   84.59
  -1   9  -4  165.54  112.77
   1  -9   5 2305.58  137.80
   1  -9   5 2351.37  243.84
  -1   9  -5 1995.41  212.03
   1  -9   6  420.38  270.24
  -1   9  -6  581.22  260.84
  -1   9  -6  486.30   94.04
   1  -9   7  161.74  114.86
  -1   9  -7   -6.37  173.42
  -1   9  -7   -4.33   38.11
   1  -9   8 8297.27  645.21
  -1   9  -8 7853.97  639.42
   1  -9   9 1511.59  246.57
  -1   9  -9 1824.87  261.38
   1  -9  10  528.61  201.71
  -1   9 -10  210.44  349.00
   1  -9  11 6117.47  637.07
  -1   9 -11 5792.02  476.25
   1  -9  12  211.87  306.88
  -1   9 -12   90.91  201.77
   1  -9  13 3179.36  390.05
  -1   9 -13 2858.11  611.06
   1  -9  14  978.16  282.39
  -1   9 -14  453.22  302.48
   1  -9  15  116.45  231.54
  -1   9 -15  107.88  399.20
   1  -9  16  243.32  274.47
  -1   9 -16  347.08  293.71
   1  -9  17  516.98  316.60
  -1   9 -17  576.52  560.62
   1  -9  18  838.73  366.91
  -1   9 -18  839.47  637.04
   1  -8 -19  521.10  469.60
  -1   8  19 1512.13  610.92
   1  -8 -18  455.76  253.50
  -1   8  18 1337.97  507.33
   1  -8 -17  -40.28  292.74
  -1   8  17 -165.19  352.41
   1  -8 -16  -97.31  297.20
  -1   8  16  364.02  220.65
   1  -8 -15  314.41  315.81
  -1   8  15  578.68  241.73
   1  -8 -14 -110.15  147.12
  -1   8  14  -77.47  175.85
   1  -8 -13 3701.94  334.82
  -1   8  13 5049.09  577.21
   1  -8 -12 2488.40  262.13
  -1   8  12 2084.85  290.43
  -1   8  12 1817.49  229.71
   1  -8 -11 6405.77  397.71
  -1   8  11 5572.63  340.23
  -1   8  11 6245.11  596.56
   1  -8 -10   30.85  117.16
  -1   8  10  148.93  147.92
  -1   8  10  141.46  104.19
   1  -8  -9 4032.76  274.95
  -1   8   9 3738.24  222.51
  -1   8   9 5281.30  504.10
   1  -8  -8 5975.58  430.22
  -1   8   8 5249.63  504.80
  -1   8   8 5349.03  254.16
   1  -8  -7  688.84  236.17
  -1   8   7  935.79  107.29
  -1   8   7  958.22  303.55
   1  -8  -631654.50 1121.67
  -1   8   631327.40 1360.73
  -1   8   628621.40  963.09
  -1   8   632538.80  999.75
   1  -8  -5 7843.92  450.80
  -1   8   5 6594.81  310.92
  -1   8   5 7309.23  560.97
  -1   8   5 7837.08  311.04
   1  -8  -4 3087.86  152.12
   1  -8  -4 3231.55  291.40
  -1   8   4 3503.53  168.22
  -1   8   4 2932.05  278.51
   1  -8  -3  -38.09   96.61
   1  -8  -3   22.23   50.83
  -1   8   3   16.77   52.29
  -1   8   3  -80.45  163.63
   1  -8  -221020.90  794.94
  -1   8   221887.30  880.75
  -1   8   219322.20  625.65
   1  -8  -1 2598.49  224.04
  -1   8   1 2124.55  167.64
  -1   8   1 2485.13  265.88
   1  -8   0 2390.23  200.96
  -1   8   0 2656.65  194.17
  -1   8   0 1806.07  403.69
   1  -8   117803.70  620.78
  -1   8  -118027.20  603.93
  -1   8  -118831.10 1004.18
   1  -8   2 7578.60  311.72
  -1   8  -2 8539.45  682.48
  -1   8  -2 8166.24  409.51
   1  -8   326883.40  836.18
  -1   8  -326920.90 1033.42
  -1   8  -327223.10 1376.38
   1  -8   4 2967.86  351.75
   1  -8   4 2336.20  139.98
  -1   8  -4 3205.73  298.06
  -1   8  -4 2111.70  119.60
   1  -8   538831.80 1422.29
   1  -8   535272.30 1054.49
  -1   8  -535075.90 1062.94
  -1   8  -539497.80 1422.92
   1  -8   6 1904.21  209.15
  -1   8  -6 1548.33   91.09
  -1   8  -6 1826.48  118.09
  -1   8  -6 2192.28  205.68
   1  -8   7  819.65  292.82
  -1   8  -7  528.23   64.20
  -1   8  -7  821.42   67.31
  -1   8  -7 1152.27  275.21
   1  -8   8 1152.34  217.41
  -1   8  -8 1180.80  324.25
  -1   8  -8 1093.55   97.97
   1  -8   9 8418.18  601.63
  -1   8  -9 5608.39  413.24
  -1   8  -9 6142.98  231.19
   1  -8  10  -24.58  140.15
  -1   8 -10  302.60  236.24
   1  -8  11 1058.38  226.99
  -1   8 -11  369.86  376.16
   1  -8  12  260.71  345.17
  -1   8 -12  673.15  240.89
   1  -8  13  539.51  381.80
  -1   8 -13  513.50  412.06
   1  -8  14  298.41  212.91
  -1   8 -14 -130.03  139.04
   1  -8  15  596.62  443.58
  -1   8 -15  515.88  302.73
   1  -8  16  159.72  458.11
  -1   8 -16  948.60  499.44
   1  -8  17 1907.10  625.58
  -1   8 -17 1704.83  416.94
   1  -8  18 1294.31  604.29
  -1   8 -18  517.28  615.29
   1  -7 -20  101.93  205.03
  -1   7  20   54.15  429.48
   1  -7 -19  670.11  442.12
  -1   7  19  738.42  525.69
   1  -7 -1811348.90  963.55
  -1   7  1811066.10 1031.80
   1  -7 -17  112.91  168.71
  -1   7  17    5.31  347.80
   1  -7 -16 2553.29  461.60
  -1   7  16 1819.01  540.61
   1  -7 -15  239.76  254.00
  -1   7  15  323.07  293.97
  -1   7  15   17.38  112.66
   1  -7 -14 -170.26  219.05
  -1   7  14   26.58   99.21
  -1   7  14  264.07  158.81
   1  -7 -13  117.09  139.20
  -1   7  13   59.76  162.51
  -1   7  13  205.39  161.84
   1  -7 -12 1531.46  204.87
  -1   7  12 1292.43  218.29
  -1   7  12 1700.77  385.67
   1  -7 -11  575.36  169.90
  -1   7  11  711.56  211.23
  -1   7  11  906.97  167.10
   1  -7 -10  137.53  122.49
  -1   7  10  157.69  113.31
  -1   7  10  324.51  237.17
   1  -7  -9  681.02  142.49
  -1   7   9  505.39  122.34
  -1   7   9  608.12  171.32
   1  -7  -8  158.68   97.31
  -1   7   8   91.37  114.79
  -1   7   8   14.03   76.04
   1  -7  -7  983.02  230.25
  -1   7   7  956.61  117.88
  -1   7   7 1225.96  116.16
  -1   7   7 1813.84  203.17
   1  -7  -610388.40  512.80
  -1   7   6 9270.27  346.99
  -1   7   610666.90  351.24
  -1   7   610684.40  475.87
   1  -7  -5 1365.18  220.29
  -1   7   5 1255.62  108.19
  -1   7   5 1621.84  103.98
  -1   7   5 1536.59  291.15
   1  -7  -4 5928.86  270.45
   1  -7  -4 6004.14  215.98
  -1   7   4 5371.03  462.95
  -1   7   4 6490.52  226.17
   1  -7  -344171.00 1432.19
   1  -7  -340002.20 1218.23
  -1   7   343176.00 1285.13
  -1   7   345022.20 1778.34
   1  -7  -223892.20  772.20
   1  -7  -222546.10  698.78
  -1   7   223583.40  907.58
  -1   7   223355.20  705.50
   1  -7  -146335.40 1491.60
   1  -7  -152120.30 1711.13
  -1   7   150286.30 1558.62
  -1   7   150503.30 2007.05
   1  -7   0 8262.13  350.92
  -1   7   0 7186.95  570.41
  -1   7   0 7622.06  322.22
   1  -7   1 2693.52  178.13
  -1   7  -1 1772.88  394.16
  -1   7  -1 2072.85  133.50
   1  -7   229104.60  884.45
  -1   7  -228582.10 1333.50
  -1   7  -227529.10  983.21
  -1   7  -225974.20  799.86
   1  -7   394128.80 2991.94
  -1   7  -393498.20 3781.77
  -1   7  -396125.10 3404.77
  -1   7  -389113.20 2860.79
   1  -7   4 7818.60  293.60
   1  -7   4 8111.70  391.36
  -1   7  -4 8847.05  465.74
  -1   7  -4 8184.62  257.27
   1  -7   525262.20 1061.53
  -1   7  -523844.40  677.62
  -1   7  -526667.80 1068.03
   1  -7   6 7811.89  528.87
  -1   7  -6 7702.80  394.81
  -1   7  -6 7697.76  251.51
  -1   7  -6 7116.85  240.77
   1  -7   720133.70  931.90
  -1   7  -716491.10  526.12
  -1   7  -719566.60  794.21
  -1   7  -717450.40  515.01
   1  -7   8 2494.75  239.61
  -1   7  -8 3342.52  391.51
  -1   7  -8 1952.53  136.99
  -1   7  -8 2486.29  135.61
   1  -7   9 1988.51  380.35
  -1   7  -9 2747.91  404.53
  -1   7  -9 2492.23  152.76
   1  -7  10  990.67  337.81
  -1   7 -10 1034.30  220.23
  -1   7 -10  973.01   90.04
   1  -7  11 1089.27  230.59
  -1   7 -11 1443.70  396.48
   1  -7  1216621.10  845.60
  -1   7 -1217733.80 1165.95
   1  -7  13 5369.28  623.34
  -1   7 -13 4819.40  485.68
   1  -7  14  535.76  413.54
  -1   7 -14  513.72  422.38
   1  -7  15 -185.59  348.87
  -1   7 -15  269.89  228.75
   1  -7  16   25.53  337.62
  -1   7 -16 -190.41  361.08
   1  -7  17 1162.83  534.54
  -1   7 -17  911.63  349.79
   1  -7  18  388.20  397.02
  -1   7 -18  -52.44  246.44
   1  -7  19 1127.75  386.04
  -1   7 -19  954.43  649.63
   1  -6 -20   -3.74  345.26
  -1   6  20  363.92  435.74
   1  -6 -19  -25.92  158.26
  -1   6  19  209.77  322.15
   1  -6 -18 5906.21  702.28
  -1   6  18 5841.95  787.03
   1  -6 -17  466.60  352.77
  -1   6  17  651.58  425.23
   1  -6 -16 1336.99  252.44
  -1   6  16 2309.07  504.88
   1  -6 -15 6255.06  630.86
   1  -6 -15 7407.57  666.67
  -1   6  15 5791.97  688.04
   1  -6 -14  336.60  257.74
   1  -6 -14  140.98  240.46
  -1   6  14  375.08  304.98
   1  -6 -13  277.11  242.90
   1  -6 -13  442.36  157.26
  -1   6  13  444.65  313.66
   1  -6 -12  338.28  128.85
   1  -6 -12  677.73  149.44
  -1   6  12  156.89  176.86
   1  -6 -11 2425.69  226.92
   1  -6 -11 1329.44  270.89
  -1   6  11 2075.04  389.89
   1  -6 -10  119.05  102.19
  -1   6  10   34.90   63.33
  -1   6  10   65.48  120.89
   1  -6  -9 6306.67  336.11
  -1   6   9 7300.97  326.04
  -1   6   9 7481.54  516.52
   1  -6  -812870.30  529.09
  -1   6   812948.10  475.54
  -1   6   814663.50  727.80
   1  -6  -7103591.0 3610.06
  -1   6   787905.00 3086.24
  -1   6   7100144.0 3274.67
  -1   6   7102829.0 3831.85
   1  -6  -6  611.48  179.80
  -1   6   6  308.51   82.23
  -1   6   6  980.19  240.09
  -1   6   6  530.45   80.30
   1  -6  -5 9037.11  357.57
  -1   6   5 8916.46  407.10
  -1   6   5 8189.43  314.15
  -1   6   5 9072.22  286.45
   1  -6  -431008.50 1099.59
  -1   6   429702.10  878.96
  -1   6   430120.20 1196.72
  -1   6   430610.80  868.41
   1  -6  -3  406.03   78.31
   1  -6  -3  130.67  134.15
  -1   6   3  274.19   88.00
  -1   6   3  301.53  126.19
   1  -6  -2 4416.02  267.76
   1  -6  -2 4127.59  163.71
  -1   6   2 4405.04  170.17
  -1   6   2 4272.66  399.66
   1  -6  -1  602.30   82.55
   1  -6  -1  549.64  124.98
  -1   6   1  641.75   85.06
  -1   6   1  638.71  248.30
   1  -6   0 1801.50  137.10
   1  -6   0 1587.64  149.27
  -1   6   0 1893.55  145.87
  -1   6   0 2268.24  214.85
   1  -6   155094.50 1681.76
  -1   6  -155704.10 2158.15
  -1   6  -153061.60 1637.49
  -1   6  -154918.20 1767.79
   1  -6   2   37.92   57.05
  -1   6  -2   66.17   44.83
  -1   6  -2  145.63  126.13
  -1   6  -2  -66.48   99.35
   1  -6   324614.80  701.45
  -1   6  -326273.70  732.93
  -1   6  -326009.90  947.34
  -1   6  -325734.50 1043.44
   1  -6   4 5715.54  212.10
   1  -6   4 5362.51  412.27
  -1   6  -4 5568.62  192.35
  -1   6  -4 5385.03  269.48
   1  -6   5 1139.60  262.69
  -1   6  -5 1036.72  249.75
  -1   6  -5 1432.42   91.68
  -1   6  -5 1582.28   76.46
   1  -6   619569.70  870.64
  -1   6  -617959.50  522.64
  -1   6  -618265.80  826.46
  -1   6  -618220.40  511.35
   1  -6   716223.50  796.54
  -1   6  -716139.10  457.13
  -1   6  -716937.20  822.73
   1  -6   8  212.81  116.38
  -1   6  -8  100.29   55.12
  -1   6  -8  -65.37  111.94
  -1   6  -8   51.23   42.34
   1  -6   9  766.99  275.37
  -1   6  -9  660.07   83.71
  -1   6  -9  912.72   81.85
  -1   6  -9 1159.94  185.62
   1  -6  10 3957.66  440.75
  -1   6 -10 3907.39  194.62
  -1   6 -10 4422.56  478.68
   1  -6  11 5706.92  388.17
  -1   6 -11 5173.65  402.92
  -1   6 -11 4968.33  239.33
   1  -6  12 2614.91  276.84
  -1   6 -12 1356.98  146.99
  -1   6 -12 2437.16  445.25
   1  -6  1310595.30  820.16
  -1   6 -13 9225.95  865.61
   1  -6  14 7438.07  757.41
  -1   6 -14 6561.99  577.87
   1  -6  15  428.23  390.48
  -1   6 -15  519.74  440.52
   1  -6  16  139.65  396.90
  -1   6 -16  459.12  263.60
   1  -6  17 -248.32  231.22
  -1   6 -17  293.11  398.33
   1  -6  18  333.43  264.01
  -1   6 -18  166.43  279.96
   1  -6  19 1445.04  393.46
  -1   6 -19 1321.95  674.40
   1  -6  20  613.79  622.75
  -1   6 -20  959.32  652.37
   1  -5 -21  123.27  382.40
  -1   5  21  355.60  486.26
   1  -5 -20  -69.45  226.27
  -1   5  20 1627.77  478.80
   1  -5 -19 3497.43  631.52
  -1   5  19 7208.64  821.82
   1  -5 -18  220.77  189.81
  -1   5  18  330.38  391.15
   1  -5 -17 2491.93  544.87
   1  -5 -17 2999.86  522.38
  -1   5  17 3221.01  412.93
   1  -5 -16  186.13  277.97
   1  -5 -16  215.65  157.07
  -1   5  16  -17.46  191.22
   1  -5 -15 1863.12  254.64
   1  -5 -15 1610.08  260.58
  -1   5  15 2062.95  304.06
   1  -5 -14  959.92  195.94
   1  -5 -14  894.10  317.24
  -1   5  14 1350.65  237.35
   1  -5 -13 1412.76  210.66
   1  -5 -13 2687.00  355.82
  -1   5  13 1913.90  411.57
   1  -5 -1214641.10  780.68
   1  -5 -1216490.00  733.91
  -1   5  1216315.80  930.47
   1  -5 -11  -16.40  101.60
   1  -5 -11 -100.81  145.31
  -1   5  11  216.18  119.79
   1  -5 -10    1.84   71.63
   1  -5 -10  105.40  137.68
  -1   5  10  -49.18  160.72
   1  -5  -9 1894.92  275.28
   1  -5  -9 2034.11  229.66
  -1   5   9 2722.97  220.56
   1  -5  -8  -53.72  139.97
   1  -5  -8  -22.80   94.40
  -1   5   8  -70.25  161.93
   1  -5  -711984.50  559.24
  -1   5   7 9744.87  314.17
  -1   5   712046.30  594.71
  -1   5   710058.30  384.24
   1  -5  -6   79.98   69.76
  -1   5   6   67.44   55.12
  -1   5   6 -112.60  136.06
  -1   5   6  -35.73   53.12
   1  -5  -5 1668.45  144.82
  -1   5   5 1839.73  106.96
  -1   5   5 2090.97  179.05
  -1   5   5 1937.81  133.85
   1  -5  -411084.00  473.56
  -1   5   411098.10  430.85
  -1   5   410251.00  308.83
  -1   5   411002.40  312.27
   1  -5  -340602.40 1121.02
   1  -5  -341366.60 1352.65
  -1   5   341453.20 1167.73
  -1   5   341798.20 1395.52
   1  -5  -2 2878.65  113.84
   1  -5  -2 2386.79  187.42
  -1   5   2 2503.03  196.56
  -1   5   2 2755.61  109.30
   1  -5  -1 3255.05  189.21
   1  -5  -1 3006.82  133.87
  -1   5   1 3190.58  133.88
  -1   5   1 2831.52  215.99
   1  -5   067535.10 2107.96
   1  -5   072763.10 2237.46
  -1   5   068864.00 2139.17
  -1   5   070893.30 2601.44
  -1   5   070434.80 2153.01
   1  -5   1  815.04  105.61
   1  -5   1  999.89   87.90
  -1   5  -1  609.24  115.02
  -1   5  -1  941.40  264.52
  -1   5  -1  595.00   70.10
   1  -5   2 1758.66   99.30
  -1   5  -2 1719.39  173.66
  -1   5  -2 1821.10  327.78
  -1   5  -2 1512.32   79.33
   1  -5   315664.20  562.21
   1  -5   314147.30  383.05
  -1   5  -314225.10  560.01
  -1   5  -314215.90  373.66
   1  -5   4 3446.67  317.13
   1  -5   4 3542.70  131.38
  -1   5  -4 3517.57  277.56
  -1   5  -4 3070.92  100.56
   1  -5   517211.90  757.96
  -1   5  -517326.00  473.49
  -1   5  -517600.00  759.44
  -1   5  -517546.70  466.38
   1  -5   6 3466.76  330.46
  -1   5  -6 2438.59  116.72
  -1   5  -6 2545.84  113.06
  -1   5  -6 2857.56  310.75
   1  -5   7 2716.40  307.71
  -1   5  -7 2906.41  214.03
  -1   5  -7 2050.71  123.05
  -1   5  -7 2244.02  101.92
   1  -5   8  723.70  149.67
  -1   5  -8  804.89  250.16
  -1   5  -8  638.61   91.36
  -1   5  -8  476.86   89.04
   1  -5   926439.20 1154.00
  -1   5  -927472.60  869.84
  -1   5  -927680.00 1246.48
   1  -5  10 1004.68  185.71
  -1   5 -10  929.28  197.85
  -1   5 -10  940.89  102.20
   1  -5  11  685.67  183.87
  -1   5 -11  478.80   96.65
  -1   5 -11 1169.28  329.27
   1  -5  12 4751.72  519.12
  -1   5 -12 3962.07  247.98
  -1   5 -12 4588.09  383.70
   1  -5  13 1102.50  344.50
  -1   5 -13  291.27  113.67
  -1   5 -13  868.30  357.86
   1  -5  14  581.80  388.75
  -1   5 -14 1101.21  433.70
   1  -5  15 1923.78  478.17
  -1   5 -15 1721.98  345.49
   1  -5  16  -29.22  195.75
  -1   5 -16  403.50  345.86
   1  -5  17  400.28  263.04
  -1   5 -17  284.50  266.20
   1  -5  18   80.09  247.00
  -1   5 -18  671.87  454.08
   1  -5  19 3263.63  718.87
  -1   5 -19 2170.64  471.80
   1  -5  20   36.93  446.06
  -1   5 -20  166.68  472.09
   1  -4 -21  -50.13  311.39
  -1   4  21  219.05  401.84
   1  -4 -20 4662.85  630.93
  -1   4  20 2010.05  774.95
   1  -4 -19 1544.22  458.11
  -1   4  19 1767.01  568.33
   1  -4 -1810037.60  773.12
   1  -4 -1810585.20  862.58
  -1   4  1810927.30  744.49
   1  -4 -17   72.38  161.78
   1  -4 -17   34.56  316.99
  -1   4  17  196.94  200.35
   1  -4 -16 3435.08  583.27
   1  -4 -16 4272.13  539.93
  -1   4  16 5365.22  442.83
   1  -4 -15  720.20  195.20
   1  -4 -15  618.19  336.82
  -1   4  15  731.07  366.68
   1  -4 -14  -94.79  121.49
   1  -4 -14  -57.09  179.64
  -1   4  14  225.99  216.90
   1  -4 -13  431.18  245.50
   1  -4 -13  426.87  265.16
  -1   4  13  555.78  201.06
   1  -4 -12  -88.17  161.13
   1  -4 -12  -78.66   95.05
  -1   4  12   61.03  124.02
   1  -4 -11  422.62  200.86
   1  -4 -11  433.43  126.80
  -1   4  11  518.91  161.31
   1  -4 -10 4753.06  265.45
   1  -4 -10 4942.76  376.96
  -1   4  10 4758.19  425.14
   1  -4  -9 9047.19  453.66
   1  -4  -9 8334.19  477.63
  -1   4   9 8150.52  399.23
   1  -4  -8  -38.84  137.49
   1  -4  -8   85.78  109.84
  -1   4   8  162.38  165.48
   1  -4  -7   -0.62   61.06
   1  -4  -7   10.11   74.61
  -1   4   7   29.46  122.21
   1  -4  -6 5587.71  326.56
   1  -4  -6 4946.44  250.47
  -1   4   6 4798.60  248.12
  -1   4   6 5434.61  366.45
   1  -4  -524045.20  856.15
  -1   4   523298.20  717.16
  -1   4   523977.40  797.90
   1  -4  -4 4903.96  210.02
  -1   4   4 5414.71  173.37
  -1   4   4 5403.31  192.52
  -1   4   4 5687.70  256.45
   1  -4  -317201.80  591.76
  -1   4   318082.30  597.37
  -1   4   316940.20  450.37
  -1   4   315773.90  437.04
   1  -4  -2 7061.59  202.53
   1  -4  -2 6838.62  294.81
  -1   4   2 6864.89  299.17
  -1   4   2 6533.24  195.60
   1  -4  -112410.20  415.60
   1  -4  -112443.90  336.64
  -1   4   111800.60  382.79
  -1   4   113251.00  479.71
  -1   4   112315.50  328.54
   1  -4   0  351.53   59.99
   1  -4   0  166.77   72.90
  -1   4   0  306.06  181.89
  -1   4   0  271.87   64.87
  -1   4   0  151.24   61.43
   1  -4   1  123.24   63.66
   1  -4   1   77.48   49.13
  -1   4  -1   61.79   39.68
  -1   4  -1  114.03   74.52
  -1   4  -1  129.22  108.26
   1  -4   226604.40  716.81
   1  -4   224078.90  775.16
  -1   4  -225321.10  815.42
  -1   4  -227813.30  989.49
  -1   4  -225585.40  659.83
   1  -4   327716.70  716.21
   1  -4   327142.20  885.86
  -1   4  -327549.50  703.44
  -1   4  -327446.70  922.57
   1  -4   4 1826.66  154.13
  -1   4  -4 1858.93   72.18
  -1   4  -4 1962.41  211.87
   1  -4   5 1617.71  153.11
  -1   4  -5 1421.19   74.93
  -1   4  -5 1512.85   73.31
  -1   4  -5 2033.10  233.96
   1  -4   6 9415.21  488.33
  -1   4  -6 8649.54  383.84
  -1   4  -6 9253.77  273.10
  -1   4  -6 8432.50  269.53
   1  -4   7 1898.75  173.69
  -1   4  -7 1482.86  111.05
  -1   4  -7 1362.54   88.02
  -1   4  -7  879.66  171.88
   1  -4   812822.40  659.44
   1  -4   812232.40  402.76
  -1   4  -813208.80  696.72
  -1   4  -813199.20  403.48
   1  -4   9 9674.33  447.56
  -1   4  -9 9721.39  476.25
  -1   4  -9 8752.88  316.89
   1  -4  10 4995.99  438.25
  -1   4 -10 4285.72  447.00
  -1   4 -10 3799.00  206.32
   1  -4  11  695.29  323.62
  -1   4 -11  972.06  218.29
  -1   4 -11 1364.93  140.15
   1  -4  1215365.60  895.60
  -1   4 -1214668.90  795.40
  -1   4 -1214904.40  598.05
   1  -4  13 4748.37  507.10
  -1   4 -13 3233.72  258.86
  -1   4 -13 2909.19  562.56
   1  -4  14 1271.89  401.70
  -1   4 -14 1708.47  290.51
  -1   4 -14  830.58  175.10
   1  -4  15  776.72  383.02
  -1   4 -15  435.51  164.30
  -1   4 -15  263.97  400.32
   1  -4  1611407.80  747.77
  -1   4 -1612219.90  845.71
   1  -4  17  323.80  251.26
  -1   4 -17  311.14  429.36
   1  -4  18 4598.36  514.63
  -1   4 -18 2248.21  457.67
   1  -4  19  476.76  501.26
  -1   4 -19  825.92  557.50
   1  -4  20  196.64  486.96
  -1   4 -20  345.41  323.40
   1  -4  21  699.49  355.96
  -1   4 -21  406.66  667.80
   1  -3 -21 1233.63  454.57
  -1   3  21  365.92  581.47
   1  -3 -20 1517.90  465.39
   1  -3 -20 1254.13  632.32
  -1   3  20 1044.01  590.38
   1  -3 -19  -30.59  234.46
   1  -3 -19  155.40  165.80
  -1   3  19   74.46  210.27
   1  -3 -18 2607.81  479.32
   1  -3 -18  887.75  598.97
  -1   3  18 3161.37  394.91
   1  -3 -17 1460.45  387.33
   1  -3 -17 1104.43  295.64
  -1   3  17 1451.11  474.49
   1  -3 -16  270.27  277.80
   1  -3 -16  456.50  334.55
  -1   3  16  306.78  338.65
   1  -3 -15  378.68  248.85
   1  -3 -15  128.41  292.69
  -1   3  15  196.65  298.58
   1  -3 -14  -52.08  122.59
   1  -3 -14  144.41  112.38
  -1   3  14   -4.32  223.13
   1  -3 -13 1716.60  336.83
   1  -3 -13 3018.27  382.62
  -1   3  13 2533.75  413.13
   1  -3 -12  674.58  248.05
   1  -3 -12  585.42  139.53
  -1   3  12  585.97  277.05
   1  -3 -1113329.20  665.72
   1  -3 -1112703.10  677.41
  -1   3  1114205.20  750.24
   1  -3 -10  411.17  187.41
   1  -3 -10  386.20  182.34
  -1   3  10  330.96  214.42
   1  -3  -952561.60 1804.32
   1  -3  -951334.50 1867.30
  -1   3   953071.40 1855.38
   1  -3  -8 1255.78  190.20
   1  -3  -8 1594.88  140.23
  -1   3   8  557.73  255.13
   1  -3  -722497.30  871.16
   1  -3  -723832.30  837.30
  -1   3   724589.40  946.16
   1  -3  -6  543.66   96.75
   1  -3  -6  186.05  139.11
  -1   3   6  272.11  149.57
  -1   3   6  -30.39   76.22
   1  -3  -5  248.30   90.22
   1  -3  -5  357.72  132.78
  -1   3   5  203.99   68.61
  -1   3   5  334.79  149.72
   1  -3  -467972.80 2037.68
   1  -3  -470552.00 2291.11
  -1   3   472284.30 2393.86
  -1   3   468092.30 2023.77
   1  -3  -310357.10  336.43
  -1   3   311276.00  392.17
  -1   3   310640.20  286.71
  -1   3   310654.30  290.81
   1  -3  -222285.00  697.51
   1  -3  -221261.80  652.12
  -1   3   221976.10  530.65
  -1   3   223644.70  722.20
  -1   3   222287.00  536.19
  -1   3   222191.50  677.09
   1  -3  -1  948.56  151.84
   1  -3  -1 1189.36   63.81
   1  -3  -1 1277.00  118.81
  -1   3   1 1297.75   63.94
  -1   3   1 1324.84  128.81
  -1   3   1 1018.97  100.00
   1  -3   027242.40  708.29
   1  -3   026735.50  741.91
   1  -3   025627.30  806.31
  -1   3   025462.20  687.76
  -1   3   026165.20  719.13
  -1   3   026665.50  966.97
   1  -3   142290.00 1365.95
   1  -3   148537.30 1295.09
   1  -3   142782.30 1257.17
  -1   3  -146078.60 1241.97
  -1   3  -145934.60 1342.21
  -1   3  -144756.70 1595.27
   1  -3   296124.70 3081.23
   1  -3   290817.40 2963.50
  -1   3  -297751.60 3060.74
   1  -3   3137045.0 4678.53
   1  -3   3139644.0 4816.83
  -1   3  -3143139.0 4821.44
   1  -3   4  978.51  113.53
  -1   3  -4  814.33   45.21
  -1   3  -4  795.42   43.14
  -1   3  -4  863.06  104.66
   1  -3   518936.50  735.70
  -1   3  -519691.80  764.95
  -1   3  -519140.30  501.54
   1  -3   634409.90 1233.79
   1  -3   633219.10  914.93
  -1   3  -632851.30  883.73
  -1   3  -632284.60 1098.05
   1  -3   7 5360.97  273.37
   1  -3   7 4554.31  195.63
  -1   3  -7 5232.13  282.45
  -1   3  -7 4558.12  195.32
   1  -3   8 1198.24   96.94
   1  -3   8 1070.40  256.64
  -1   3  -8 1070.45  101.05
  -1   3  -8 1770.64  279.62
   1  -3   9 -150.80  201.85
  -1   3  -9  292.73   82.12
  -1   3  -9  254.58  131.35
   1  -3  10  -94.83   96.91
  -1   3 -10   60.42   62.30
   1  -3  11   24.57  139.04
  -1   3 -11  -13.52  149.41
  -1   3 -11  383.94   98.64
   1  -3  12 2011.34  235.88
  -1   3 -12 1462.56  118.52
  -1   3 -12 1295.67  383.63
   1  -3  13 1541.58  252.81
  -1   3 -13 1911.42  196.13
  -1   3 -13 1205.25  266.49
   1  -3  14  809.40  332.82
  -1   3 -14  387.06  152.42
  -1   3 -14  568.77  361.98
   1  -3  15 2084.73  536.39
  -1   3 -15 3881.19  395.89
  -1   3 -15 2783.72  213.48
   1  -3  16  275.60  356.24
  -1   3 -16  211.26  161.71
  -1   3 -16   55.40  375.84
   1  -3  17 4603.27  487.11
  -1   3 -17 5265.85  555.14
   1  -3  18  537.64  420.80
  -1   3 -18   29.88  457.11
   1  -3  19  735.50  501.07
  -1   3 -19  595.72  327.25
   1  -3  20  662.25  315.61
  -1   3 -20  277.25  593.15
   1  -3  21 2446.37  478.44
  -1   3 -21  776.69  482.51
   1  -2 -21  223.75  364.20
   1  -2 -21  -22.28  527.96
  -1   2  21  477.46  477.43
   1  -2 -20  433.34  215.60
   1  -2 -20  306.93  510.52
  -1   2  20  480.85  479.08
   1  -2 -19  -49.39  478.92
   1  -2 -19  752.29  357.08
  -1   2  19  561.15  281.45
   1  -2 -18  -71.71  405.83
   1  -2 -18  406.27  188.13
  -1   2  18  222.84  388.36
   1  -2 -17 1748.53  501.03
   1  -2 -17 1833.03  403.87
  -1   2  17 1253.38  492.68
   1  -2 -1613114.40  688.06
   1  -2 -1613947.90 1064.35
  -1   2  1614543.70  791.43
   1  -2 -15 5684.54  461.02
   1  -2 -15 5312.27  512.84
  -1   2  15 5190.10  410.50
   1  -2 -14 2710.09  243.35
   1  -2 -14 1663.00  411.22
  -1   2  14 2945.01  437.22
   1  -2 -13  521.26  216.91
   1  -2 -13  445.14  157.38
  -1   2  13   24.87  269.32
   1  -2 -12 6952.14  363.18
   1  -2 -12 6903.77  523.86
  -1   2  12 7939.86  560.17
   1  -2 -11 1431.06  244.88
   1  -2 -11 1808.19  270.02
  -1   2  11  938.16  286.14
   1  -2 -10 2304.74  186.94
   1  -2 -10 2901.31  208.73
  -1   2  10 3536.95  348.22
   1  -2  -9 7702.94  442.69
   1  -2  -9 8166.73  452.51
  -1   2   9 8616.58  494.06
   1  -2  -8 4208.26  304.89
   1  -2  -8 4392.91  316.52
  -1   2   8 4561.41  256.59
   1  -2  -7  801.44   95.35
   1  -2  -7  584.48  102.67
  -1   2   7  525.77  198.89
   1  -2  -6 3665.83  252.90
   1  -2  -6 3593.95  165.58
  -1   2   6 3565.34  279.87
  -1   2   6 3742.30  193.42
   1  -2  -527115.50  916.83
   1  -2  -529751.20  857.48
  -1   2   529264.10  983.18
  -1   2   527039.20  823.11
   1  -2  -435101.50 1043.54
   1  -2  -434175.50  996.73
  -1   2   433528.80  963.78
  -1   2   435340.20 1154.36
   1  -2  -335741.10 1064.77
   1  -2  -338769.50 1119.55
   1  -2  -339127.00 1092.95
  -1   2   337609.60 1114.15
  -1   2   336238.00 1110.95
  -1   2   338063.60 1023.55
   1  -2  -230412.10  847.86
   1  -2  -230322.90  932.15
   1  -2  -230713.90  758.38
  -1   2   230337.70  960.10
  -1   2   229592.70  826.95
   1  -2  -146781.00 1425.44
   1  -2  -147319.40 1354.04
  -1   2   146144.60 1326.54
  -1   2   147513.50 1484.16
   1  -2   089524.20 2629.69
   1  -2   088746.00 2796.74
  -1   2   089185.20 2624.84
  -1   2   087792.00 2861.63
   1  -2   118706.00  665.61
   1  -2   118610.00  522.24
   1  -2   119571.70  457.56
  -1   2  -118563.70  711.13
  -1   2  -118449.90  524.01
  -1   2  -118826.50  439.88
   1  -2   275726.70 2348.92
   1  -2   271727.50 2358.90
   1  -2   275602.20 2336.92
  -1   2  -278113.70 2355.82
   1  -2   456677.00 1536.10
   1  -2   455505.20 1743.75
  -1   2  -458761.10 1847.59
  -1   2  -455885.50 1518.96
   1  -2   5 5977.50  263.91
   1  -2   5 5768.76  165.92
  -1   2  -5 6232.81  179.59
  -1   2  -5 6717.04  369.28
   1  -2   6  113.09   44.46
   1  -2   6  107.58   91.74
  -1   2  -6  507.48  166.94
  -1   2  -6  200.91   51.55
   1  -2   7 2468.13  265.91
   1  -2   7 1761.53  107.32
  -1   2  -7 2487.12  194.86
  -1   2  -7 1990.54  123.35
   1  -2   8  675.47  246.93
  -1   2  -8  913.48  260.12
  -1   2  -8  908.83  107.00
   1  -2   9  275.47  187.06
  -1   2  -9   40.12   81.74
  -1   2  -9  290.32  121.05
   1  -2  1010261.80  602.54
  -1   2 -10 9219.74  380.15
  -1   2 -10 9404.43  617.33
   1  -2  11  116.67  229.09
  -1   2 -11  479.62  149.50
  -1   2 -11  159.69  109.36
  -1   2 -12    6.38   93.76
  -1   2 -12  248.34  213.62
   1  -2  13 6018.47  577.64
  -1   2 -13 6455.33  452.45
  -1   2 -13 6087.21  372.81
   1  -2  14  357.29  175.52
  -1   2 -14 -266.68  304.71
  -1   2 -14  165.44  142.21
   1  -2  15 4179.07  561.33
  -1   2 -15 3184.42  324.73
  -1   2 -15 3685.94  395.12
   1  -2  16 1746.52  480.51
  -1   2 -16 1173.79  497.46
  -1   2 -16 1157.82  243.22
   1  -2  17  195.85  190.52
  -1   2 -17  239.00  204.68
  -1   2 -17 -135.86  160.19
   1  -2  18  390.45  271.83
  -1   2 -18  774.33  466.56
   1  -2  19  653.69  426.72
  -1   2 -19   73.85  282.26
   1  -2  20 1843.97  416.41
  -1   2 -20  821.47  702.31
   1  -2  21 -200.83  408.44
  -1   2 -21   18.01  271.21
   1  -1 -21   -5.20  498.66
   1  -1 -21  239.68  331.75
  -1   1  21  181.95  449.75
   1  -1 -20 -215.79  244.36
   1  -1 -20  279.27  277.18
  -1   1  20  463.57  386.47
   1  -1 -19  149.22  485.11
   1  -1 -19  577.36  212.10
  -1   1  19  336.44  280.15
   1  -1 -18  836.67  387.20
   1  -1 -18 1759.24  350.56
  -1   1  18  461.98  491.48
   1  -1 -17  223.12  516.11
   1  -1 -17 1655.64  255.23
  -1   1  17 2443.94  320.99
   1  -1 -16 1402.63  343.18
   1  -1 -16 1336.15  278.42
  -1   1  16 1250.12  272.21
   1  -1 -15 7507.57  740.42
   1  -1 -15 8120.45  471.22
  -1   1  15 9612.95  728.64
   1  -1 -14  379.54  191.33
   1  -1 -14 1060.53  248.71
  -1   1  14  536.31  197.09
   1  -1 -13 4712.03  495.32
   1  -1 -13 4284.26  401.71
  -1   1  13 4809.38  345.04
   1  -1 -12 1705.14  181.44
   1  -1 -12 1949.55  221.22
  -1   1  12 1629.39  343.09
   1  -1 -1111214.50  633.52
   1  -1 -1110345.80  541.62
  -1   1  1111680.90  644.20
   1  -1 -10  174.24   96.76
   1  -1 -10  426.87  113.65
  -1   1  10  288.97  204.16
   1  -1  -920760.90  854.59
   1  -1  -919831.80  790.13
  -1   1   918769.40  820.90
   1  -1  -8  541.48  106.26
   1  -1  -8  666.10  192.88
  -1   1   8  696.31  201.19
   1  -1  -723748.20  771.82
   1  -1  -724289.00  800.85
  -1   1   724616.80  907.39
   1  -1  -642352.40 1400.19
   1  -1  -640844.60 1362.26
  -1   1   644496.70 1391.46
   1  -1  -529030.70  931.09
   1  -1  -528193.30  852.00
  -1   1   527113.10  859.62
  -1   1   529323.20  890.16
   1  -1  -427806.80  884.14
   1  -1  -428005.20  828.35
   1  -1  -429409.10  882.83
  -1   1   426787.00  798.07
  -1   1   429619.30  939.04
   1  -1  -371788.00 2223.48
   1  -1  -371091.30 2184.88
   1  -1  -369859.20 2053.94
  -1   1   367722.10 1999.33
  -1   1   369099.20 2123.44
  -1   1   365542.30 1977.33
   1  -1  -229359.30  861.52
   1  -1  -230531.00  871.78
   1  -1  -229703.50  764.48
  -1   1   229429.90  854.87
  -1   1   230525.20  774.02
   1  -1  -1 3056.24   77.67
   1  -1  -1 3485.28  140.91
   1  -1  -1 2987.47  132.36
  -1   1   1 2900.03  103.37
  -1   1   1 3264.97   97.46
   1  -1   025301.90  632.84
   1  -1   024857.60  620.28
   1  -1   025322.70  727.78
  -1   1   025352.00  739.40
  -1   1   025952.10  646.20
  -1   1   027152.50  658.86
   1  -1   114803.00  402.36
   1  -1   116267.00  440.25
   1  -1   114640.20  437.01
   1  -1   115342.70  335.48
  -1   1  -116268.20  444.55
   1  -1   2 2826.02  112.93
   1  -1   2 2354.67   53.33
   1  -1   2 2151.07  168.46
  -1   1  -2 2304.96   55.56
  -1   1  -2 2250.77  161.18
  -1   1  -2 2532.74  153.07
   1  -1   343343.00 1351.51
   1  -1   341727.50 1242.35
   1  -1   345212.80 1171.57
  -1   1  -341135.50 1296.26
  -1   1  -344619.00 1414.81
  -1   1  -343653.60 1131.96
   1  -1   4 2395.53  233.20
   1  -1   4 2402.59   95.88
   1  -1   4 2786.79  139.55
  -1   1  -4 3004.42  247.66
  -1   1  -4 2312.61  131.39
  -1   1  -4 2380.34   97.67
   1  -1   5  519.58  154.60
   1  -1   5  419.12   37.97
  -1   1  -5  623.86  168.99
  -1   1  -5  295.66   60.69
   1  -1   6 6273.31  278.33
   1  -1   6 5471.25  168.95
  -1   1  -6 5950.11  371.17
  -1   1  -6 6081.75  178.75
   1  -1   738483.10 1187.92
   1  -1   743402.20 1422.31
  -1   1  -741454.30 1195.05
  -1   1  -741367.20 1403.52
   1  -1   818786.40  692.03
  -1   1  -818595.00  708.25
  -1   1  -818836.10  564.07
   1  -1   919128.70  731.97
  -1   1  -919968.30  904.46
  -1   1  -918435.60  650.75
   1  -1  10  583.50  241.04
  -1   1 -10  589.08  124.58
  -1   1 -10  792.62  260.08
   1  -1  1113645.70  738.54
  -1   1 -1113023.30  464.36
  -1   1 -1112612.70  606.10
   1  -1  12 1225.27  196.36
  -1   1 -12  780.46  331.38
  -1   1 -12 1050.22  179.33
   1  -1  13  142.60  173.76
  -1   1 -13  229.77  154.25
  -1   1 -13  765.48  182.16
   1  -1  14 5111.74  576.23
  -1   1 -14 4542.60  366.83
  -1   1 -14 5397.34  596.91
   1  -1  15 8122.17  517.88
  -1   1 -15 6086.77  728.79
  -1   1 -15 5644.68  434.71
   1  -1  16 9993.45  844.84
  -1   1 -16 9620.47  605.83
  -1   1 -16 8368.65  667.83
   1  -1  17 1478.14  461.46
  -1   1 -17  799.37  500.24
  -1   1 -17  935.76  264.91
   1  -1  18  612.44  255.23
  -1   1 -18   56.82  236.73
  -1   1 -18  335.52  271.63
   1  -1  1911329.40 1059.52
  -1   1 -19 7490.38 1032.23
   1  -1  20  399.98  294.98
  -1   1 -20  265.03  318.92
   1  -1  21 5150.83  860.05
  -1   1 -21 1221.57  869.94
   1   0 -21 -220.61  599.00
   1   0 -21  592.33  236.10
  -1   0  21  637.40  529.03
   1   0 -20 5446.46  689.07
   1   0 -20 4668.31  597.59
  -1   0  20 7069.93  898.77
   1   0 -19  349.10  484.08
   1   0 -19  384.54  318.23
  -1   0  19  330.06  429.38
   1   0 -1818225.10  964.72
   1   0 -1818771.50 1184.27
  -1   0  1820741.10 1410.54
   1   0 -17 1149.94  544.59
   1   0 -17 1782.29  381.19
  -1   0  17 2333.50  331.19
   1   0 -1613786.00  839.17
   1   0 -1613671.10  841.26
  -1   0  1613273.20  970.41
   1   0 -15 9191.75  807.47
   1   0 -15 9914.77  526.87
  -1   0  1510065.10  585.43
   1   0 -14  -58.10  157.83
   1   0 -14 -154.73  221.88
  -1   0  14  108.33  214.03
   1   0 -13 6300.92  452.95
   1   0 -13 5440.67  398.65
  -1   0  13 6480.04  540.70
   1   0 -12  539.02  119.51
   1   0 -12  536.45  266.77
  -1   0  12  422.23  155.25
   1   0 -11 2036.64  222.83
   1   0 -11 2484.49  265.03
  -1   0  11 2729.67  332.97
   1   0 -1010856.40  488.93
   1   0 -1010464.80  510.82
  -1   0  1010710.40  582.66
   1   0  -916077.00  578.11
   1   0  -916026.30  733.31
  -1   0   917807.40  650.82
   1   0  -8  468.17   99.04
   1   0  -8  575.61  200.89
  -1   0   8  491.05  186.44
   1   0  -7  880.53  166.47
   1   0  -7  856.66  119.41
  -1   0   7 1029.83  193.18
   1   0  -6   10.25  109.84
   1   0  -6  -76.85   95.89
   1   0  -5201316.0 7268.34
   1   0  -5202138.0 7328.09
   1   0  -5204177.0 7289.70
  -1   0   5209255.0 7538.65
   1   0  -430532.90  896.47
   1   0  -433012.60  963.86
   1   0  -433531.60  962.72
  -1   0   431012.70  960.85
  -1   0   434279.40  987.41
  -1   0   431600.80  908.72
   1   0  -327074.30  792.11
   1   0  -325902.20  788.27
   1   0  -324259.40  741.44
  -1   0   325515.50  707.07
  -1   0   325225.70  698.00
  -1   0   327245.00  741.73
   1   0  -113085.50  354.61
   1   0  -112415.70  300.38
   1   0  -112679.00  299.91
  -1   0   113109.80  318.92
  -1   0   112294.80  306.85
  -1   0   112690.30  323.69
   1   0   0 5414.84  147.96
   1   0   0 5236.08  128.54
   1   0   0 4549.19  126.80
  -1   0   0 5331.25  136.62
  -1   0   0 5323.53  139.22
   1   0   1 3271.55  122.03
   1   0   1 3797.44  115.55
   1   0   1 3368.66   98.56
  -1   0  -1 3289.29   99.30
  -1   0  -1 3222.17  110.82
  -1   0  -1 3581.32  147.81
   1   0   2 4183.30  144.26
   1   0   2 4792.64  198.87
   1   0   2 4654.80  130.38
  -1   0  -2 4892.62  165.48
  -1   0  -2 4178.70  138.38
  -1   0  -2 4478.17  130.54
   1   0   320779.60  660.54
   1   0   320501.30  531.51
   1   0   319980.00  592.01
  -1   0  -320067.30  502.32
  -1   0  -321144.50  626.65
  -1   0  -319042.20  610.23
   1   0   4 3258.14  209.05
   1   0   4 2941.05   98.37
   1   0   4 2826.35  237.68
  -1   0  -4 2705.01  139.54
  -1   0  -4 3033.55  104.88
  -1   0  -4 3500.67  256.67
   1   0   5 3058.15  145.94
   1   0   5 2736.62  260.49
  -1   0  -5 3171.08  154.41
  -1   0  -5 3141.13  183.33
   1   0   632300.50 1148.43
   1   0   629751.80  897.66
  -1   0  -633094.40  985.24
  -1   0  -632673.30 1066.71
   1   0   710982.70  433.80
  -1   0  -710536.10  376.88
  -1   0  -711816.30  452.89
   1   0   8 2490.23  300.52
  -1   0  -8 2361.94  200.18
  -1   0  -8 2560.51  185.67
   1   0   922178.10  819.69
  -1   0  -920368.50  730.42
  -1   0  -920879.00  807.90
   1   0  10 8095.07  414.99
  -1   0 -10 6947.71  352.83
  -1   0 -10 7044.72  384.03
   1   0  11 3365.32  390.08
  -1   0 -11 2238.02  375.93
  -1   0 -11 2845.19  236.44
   1   0  12 1353.88  199.48
  -1   0 -12  874.97  117.81
  -1   0 -12 1081.15  314.58
   1   0  13 2281.33  414.19
  -1   0 -13 2858.03  292.90
  -1   0 -13 2999.75  282.69
   1   0  14 3879.70  343.79
  -1   0 -14 3205.67  321.10
  -1   0 -14 2357.03  485.72
   1   0  1518132.50 1121.09
  -1   0 -1515469.60 1118.56
  -1   0 -1516921.20  831.26
   1   0  1613760.40  766.17
  -1   0 -1611769.70  714.46
  -1   0 -1612341.10  803.24
   1   0  17 1717.55  522.88
  -1   0 -17  189.42  528.22
  -1   0 -17 2140.91  222.96
   1   0  18  239.29  250.37
  -1   0 -18  155.44  227.32
  -1   0 -18  432.64  261.36
   1   0  19  -27.48  341.56
  -1   0 -19 -112.01  377.53
  -1   0 -19  -45.96  122.88
   1   0  20  -52.82  210.65
  -1   0 -20   -4.34  212.51
  -1   0 -20  165.36  230.70
   1   0  21 -374.72  434.85
  -1   0 -21  202.53  482.70
   1   0  22   48.59  275.90
  -1   0 -22  249.19  535.75
   1   1 -21 -169.73  354.47
  -1  -1  21 1327.29  498.05
   1   1 -20  868.26  573.90
   1   1 -20  688.30  236.58
  -1  -1  20  909.70  518.83
   1   1 -19 5500.27  654.94
   1   1 -19 6932.01  973.88
  -1  -1  19 7987.15  907.78
   1   1 -18  660.77  343.05
   1   1 -18  532.50  334.82
  -1  -1  18 1621.18  313.81
   1   1 -1726778.30 1356.79
   1   1 -1722123.20 1562.74
  -1  -1  1726270.20 1566.07
   1   1 -16  711.01  194.02
   1   1 -16 1755.83  312.98
  -1  -1  16 2301.24  288.45
   1   1 -15  150.68  155.24
   1   1 -15 -385.40  239.48
  -1  -1  15  107.84  219.29
   1   1 -14  616.29  291.18
   1   1 -14  162.88  190.28
  -1  -1  14  124.33  159.98
   1   1 -13  151.25  140.60
   1   1 -13   27.89   92.08
  -1  -1  13   53.97  214.46
   1   1 -12   60.34  200.16
   1   1 -12  104.16   78.57
  -1  -1  12  -81.52  109.73
   1   1 -11 4045.51  429.17
   1   1 -11 3537.48  302.65
  -1  -1  11 4129.67  388.58
   1   1 -10  862.83  155.19
   1   1 -10  448.01  174.05
  -1  -1  10  561.16  146.79
   1   1  -9 2473.49  212.28
   1   1  -9 2430.89  239.71
  -1  -1   9 2440.74  304.94
   1   1  -815213.00  610.86
   1   1  -814610.80  562.91
  -1  -1   815891.80  586.13
   1   1  -720215.30  717.98
   1   1  -720748.40  721.43
  -1  -1   720950.40  793.93
   1   1  -630967.90 1016.92
   1   1  -631742.90  963.88
  -1  -1   633202.50 1111.05
   1   1  -5 2123.26  117.98
   1   1  -5 3006.56  223.78
   1   1  -5 2333.36  170.19
  -1  -1   5 2544.52  138.16
   1   1  -4 5305.85  286.43
   1   1  -4 4671.76  218.13
   1   1  -4 4936.15  227.35
  -1  -1   4 4677.75  163.16
  -1  -1   4 4980.07  185.14
  -1  -1   4 4456.99  233.69
   1   1  -3  911.92   64.29
   1   1  -3  945.09   91.06
  -1  -1   3 1140.74   69.19
  -1  -1   3  854.44  121.34
  -1  -1   3 1089.47  110.73
   1   1  -2 8860.98  249.54
   1   1  -2 8349.22  312.67
   1   1  -2 8705.01  242.02
  -1  -1   2 8921.27  288.37
  -1  -1   2 9045.80  263.04
  -1  -1   2 8607.18  253.03
   1   1  -110934.60  286.05
   1   1  -110270.20  270.75
   1   1  -110361.20  285.19
   1   1  -110207.70  243.12
  -1  -1   110609.10  287.10
  -1  -1   111133.20  260.53
   1   1   0  397.39   71.72
   1   1   0  473.04   33.33
   1   1   0  502.05   37.25
  -1  -1   0  510.41   65.21
  -1  -1   0  519.19   67.11
   1   1   1 2758.05  105.75
   1   1   1 2648.30   92.68
   1   1   1 2629.84  112.69
  -1  -1  -1 2832.22  119.68
  -1  -1  -1 2498.70   86.17
  -1  -1  -1 2730.04   96.76
   1   1   2  -16.23   39.84
   1   1   2   36.72   33.89
   1   1   2   28.42   35.00
  -1  -1  -2   28.37   40.77
  -1  -1  -2  -41.44   43.63
  -1  -1  -2   -8.93   51.28
   1   1   383922.10 2506.99
   1   1   387537.80 2739.41
   1   1   386883.10 2681.36
  -1  -1  -384008.70 2691.45
  -1  -1  -386264.10 2692.68
  -1  -1  -387258.50 2644.45
   1   1   463869.20 1924.05
   1   1   460286.80 1875.79
   1   1   464224.20 2075.45
  -1  -1  -462762.40 2030.21
  -1  -1  -463250.20 2084.81
  -1  -1  -463486.30 1916.58
   1   1   5 1038.34  107.90
   1   1   5  914.80  192.25
  -1  -1  -5  988.47  193.88
  -1  -1  -5 1171.66  124.66
   1   1   610188.40  393.12
  -1  -1  -611000.90  393.49
  -1  -1  -611849.70  528.84
   1   1   713210.80  494.71
  -1  -1  -713954.70  519.03
  -1  -1  -713793.30  432.44
   1   1   8 3672.33  327.69
  -1  -1  -8 2930.78  220.76
  -1  -1  -8 3209.86  229.54
   1   1   9 4171.71  389.09
  -1  -1  -9 4844.49  291.63
  -1  -1  -9 4813.63  286.83
   1   1  10  236.73  127.48
  -1  -1 -10  133.38  138.85
  -1  -1 -10  500.94  136.74
   1   1  1110551.00  630.99
  -1  -1 -11 9887.56  472.67
  -1  -1 -11 9978.74  506.82
   1   1  12 4183.33  434.87
  -1  -1 -12 3359.15  211.70
  -1  -1 -12 3937.68  311.06
   1   1  13  625.72  184.83
  -1  -1 -13  612.05  117.01
  -1  -1 -13  898.51  323.32
   1   1  14 1200.59  354.34
  -1  -1 -14  830.24  355.90
  -1  -1 -14  683.57  215.93
   1   1  15  459.57  176.84
  -1  -1 -15   55.67  178.77
  -1  -1 -15 -121.12  172.91
   1   1  16  437.38  327.86
  -1  -1 -16  156.76  130.94
  -1  -1 -16  313.92  211.10
   1   1  17  213.70  328.42
  -1  -1 -17 -111.56  353.24
  -1  -1 -17  212.42  207.46
   1   1  18  203.49  218.92
  -1  -1 -18  603.14  246.53
  -1  -1 -18   -2.68  137.00
   1   1  19  334.96  352.19
  -1  -1 -19 -123.84  384.77
  -1  -1 -19 -241.19  225.86
   1   1  20 3116.73  485.61
  -1  -1 -20 2454.44  297.16
  -1  -1 -20 1912.06  767.22
   1   1  21 7182.03  897.18
  -1  -1 -21 2343.57  590.08
   1   1  22  359.73  323.01
  -1  -1 -22  150.70  610.45
   1   2 -21 -141.44  288.05
  -1  -2  21  303.77  255.58
   1   2 -20 1425.42  670.81
  -1  -2  20 1407.32  596.55
   1   2 -19  411.36  279.06
   1   2 -19   32.49  274.58
  -1  -2  19  147.36  410.21
   1   2 -18 3625.67  346.44
   1   2 -18 3745.91  770.50
  -1  -2  18 4695.73  489.15
   1   2 -17  175.23  203.07
   1   2 -17  -43.63  344.41
  -1  -2  17  -41.03  309.07
   1   2 -16  115.37  240.65
   1   2 -16  547.06  242.66
  -1  -2  16  427.07  221.36
   1   2 -15 1736.83  497.80
   1   2 -15 1984.89  322.44
  -1  -2  15 2499.38  441.24
   1   2 -14  947.73  148.06
   1   2 -14 1039.00  382.12
  -1  -2  14  353.51  333.26
   1   2 -13 1280.80  260.77
   1   2 -13 2303.91  197.30
  -1  -2  13 2049.61  240.43
   1   2 -12 3228.03  225.20
   1   2 -12 3696.04  452.50
  -1  -2  12 4454.68  444.82
   1   2 -11 5128.41  265.69
   1   2 -11 5406.86  467.59
  -1  -2  11 5037.93  446.36
   1   2 -1016592.00  590.67
   1   2 -1014945.40  791.44
  -1  -2  1016162.10  648.12
   1   2  -9 3318.87  364.48
   1   2  -9 4127.63  204.90
  -1  -2   9 4034.44  237.94
   1   2  -8   89.13  196.51
   1   2  -8  476.81  130.54
  -1  -2   8  250.68  103.26
   1   2  -7 1192.37  243.10
   1   2  -7 1194.89  158.55
  -1  -2   7 1366.18  131.99
   1   2  -6 3684.01  301.03
   1   2  -6 4721.66  227.26
  -1  -2   6 3798.32  191.19
   1   2  -5  330.08   95.67
   1   2  -5  212.41   90.32
  -1  -2   5  288.07  123.06
   1   2  -448969.80 1475.52
   1   2  -449556.40 1541.07
   1   2  -447545.40 1484.57
  -1  -2   449227.60 1531.03
  -1  -2   447799.60 1461.59
   1   2  -3 2577.32  154.89
   1   2  -3 2284.03  219.68
   1   2  -3 2434.57  105.88
  -1  -2   3 2539.21  108.37
  -1  -2   3 2608.53  155.29
  -1  -2   3 2500.15  127.93
   1   2  -230670.40  867.62
   1   2  -231726.70  930.06
   1   2  -232057.00 1019.01
   1   2  -233859.30  929.72
  -1  -2   232139.80  911.35
  -1  -2   231618.70  988.79
   1   2  -115168.60  440.34
   1   2  -114376.80  430.59
   1   2  -114251.50  449.98
  -1  -2   114833.10  456.03
  -1  -2   114136.00  417.27
  -1  -2   115271.20  490.89
   1   2   1 3438.09  117.69
   1   2   1 3334.60  115.03
   1   2   1 3234.42  174.93
  -1  -2  -1 3279.63  118.16
  -1  -2  -1 3421.20  127.98
  -1  -2  -1 3389.80  107.81
   1   2   2 3539.93  127.33
   1   2   2 3565.47  135.95
   1   2   2 3335.80  138.09
  -1  -2  -2 3520.09  130.04
  -1  -2  -2 3427.52  173.98
  -1  -2  -2 3859.63  193.63
   1   2   319793.60  552.79
   1   2   320217.00  596.30
   1   2   319597.70  646.97
   1   2   321200.30  671.57
  -1  -2  -320656.30  640.46
  -1  -2  -319127.20  565.72
   1   2   4 7250.52  260.19
   1   2   4 7681.19  373.62
   1   2   4 6993.34  271.49
  -1  -2  -4 8052.11  264.69
  -1  -2  -4 7379.85  263.42
  -1  -2  -4 7513.92  284.45
   1   2   5  989.55  124.59
  -1  -2  -5 1168.72  140.47
  -1  -2  -5 1015.88  120.68
   1   2   667711.00 2323.64
  -1  -2  -667726.80 2332.19
  -1  -2  -666276.60 2137.16
   1   2   7 2687.00  192.77
  -1  -2  -7 3018.68  155.21
  -1  -2  -7 2294.78  284.73
   1   2   8 1247.17  160.38
  -1  -2  -8 1358.56  181.77
  -1  -2  -8 1399.37  252.88
   1   2   912671.60  526.71
  -1  -2  -911799.10  495.94
  -1  -2  -911702.90  513.98
   1   2  10 1951.79  209.45
  -1  -2 -10 2233.73  233.52
  -1  -2 -10 2365.56  322.86
   1   2  11  814.49  255.08
  -1  -2 -11  431.81  174.81
  -1  -2 -11  489.53  260.72
   1   2  12  -42.61  208.85
  -1  -2 -12 -235.67  212.70
  -1  -2 -12  297.99  142.80
   1   2  13 2446.80  415.69
  -1  -2 -13 3117.69  443.21
  -1  -2 -13 2361.52  297.20
   1   2  14 1025.09  240.03
  -1  -2 -14 1651.66  172.87
  -1  -2 -14 1355.95  248.46
   1   2  15 5151.28  602.83
  -1  -2 -15 4942.63  439.63
  -1  -2 -15 4989.79  457.37
   1   2  16 2236.56  470.89
  -1  -2 -16 1359.38  481.65
  -1  -2 -16 1745.40  316.48
   1   2  17  752.11  283.97
  -1  -2 -17  609.47  485.57
  -1  -2 -17 1161.95  202.71
   1   2  18 2171.41  487.56
  -1  -2 -18 1503.25  349.30
  -1  -2 -18  -38.22  319.37
   1   2  19  -52.15  202.84
  -1  -2 -19  514.96  385.92
  -1  -2 -19   80.85  241.43
   1   2  20  -16.71  182.84
  -1  -2 -20    7.85  204.60
  -1  -2 -20   90.87  332.31
   1   2  21  148.64  492.09
  -1  -2 -21  943.22  350.43
  -1  -2 -21 -189.32  333.59
   1   2  22  197.17  289.75
  -1  -2 -22  -31.00  529.32
   1   3 -21 1436.29  745.23
  -1  -3  21 1311.92  403.36
   1   3 -20 1386.57  444.19
  -1  -3  20 2174.50  638.61
   1   3 -19 1389.77  663.94
  -1  -3  19 2174.77  612.31
   1   3 -18 1246.54  608.95
   1   3 -18 1276.55  362.48
  -1  -3  18 1792.35  344.55
   1   3 -17 9275.01  767.51
   1   3 -17 7960.37  663.77
  -1  -3  1713967.50 1035.67
   1   3 -16  516.44  495.93
   1   3 -16 1172.53  191.30
  -1  -3  16 1253.28  437.04
   1   3 -15 4915.30  667.74
   1   3 -15 4575.39  343.19
  -1  -3  15 3971.36  395.12
   1   3 -14 4029.95  402.87
   1   3 -14 4085.92  279.22
  -1  -3  14 3926.32  521.67
   1   3 -13 4916.43  425.93
   1   3 -13 6590.90  435.76
  -1  -3  13 5926.05  543.97
   1   3 -12 1956.13  172.80
   1   3 -12 1689.65  391.30
  -1  -3  12 2267.10  361.50
   1   3 -11 9325.15  641.35
   1   3 -11 8095.29  356.77
  -1  -3  11 8644.34  556.14
   1   3 -10  390.64  159.43
   1   3 -10   46.90   92.12
  -1  -3  10 -110.19   78.61
   1   3  -9 1655.68  196.66
   1   3  -9 1817.87  187.02
  -1  -3   9 1315.55  263.44
   1   3  -8 2454.91  143.19
   1   3  -8 2265.43  310.77
  -1  -3   8 2451.35  268.51
   1   3  -711497.20  585.50
   1   3  -712171.60  462.56
  -1  -3   712453.30  547.13
   1   3  -617412.70  731.63
   1   3  -616199.50  492.52
  -1  -3   617544.10  652.69
   1   3  -548152.00 1484.46
   1   3  -550699.30 1652.16
  -1  -3   547331.80 1547.56
   1   3  -410045.50  377.38
   1   3  -410193.90  379.77
   1   3  -4 9613.13  344.09
   1   3  -410266.70  348.07
  -1  -3   410594.20  340.10
   1   3  -317242.30  548.68
   1   3  -316624.80  519.00
   1   3  -315515.20  449.12
  -1  -3   316443.70  547.07
   1   3  -2103474.0 3356.17
   1   3  -2107785.0 3446.23
  -1  -3   2104094.0 3474.44
  -1  -3   2100911.0 3411.49
   1   3  -119130.50  658.95
   1   3  -117839.40  622.29
   1   3  -118423.40  512.65
  -1  -3   118999.90  535.98
  -1  -3   118693.30  625.09
  -1  -3   117417.40  515.01
   1   3   015723.60  472.82
   1   3   016287.30  503.53
   1   3   016644.90  560.79
  -1  -3   016722.10  523.96
  -1  -3   016453.40  483.41
  -1  -3   017279.30  490.65
   1   3   139653.00 1192.21
   1   3   141380.90 1196.47
   1   3   141265.00 1260.37
  -1  -3  -140856.80 1237.02
  -1  -3  -142206.60 1278.76
  -1  -3  -140868.90 1168.48
   1   3   210148.90  370.90
   1   3   2 9124.99  333.06
   1   3   2 9751.93  317.46
  -1  -3  -210126.30  316.91
  -1  -3  -2 9220.20  347.94
  -1  -3  -210269.90  348.76
   1   3   329048.80  869.39
   1   3   327189.40  843.63
   1   3   327447.10  791.89
  -1  -3  -327377.20  892.22
  -1  -3  -328555.40  835.07
  -1  -3  -327895.70  854.11
   1   3   424839.30  775.95
   1   3   425014.40  834.34
   1   3   425985.30  819.94
  -1  -3  -424484.40  815.98
   1   3   5 8574.68  419.53
  -1  -3  -5 7827.41  303.75
  -1  -3  -5 7524.56  276.61
   1   3   6 8371.64  447.14
  -1  -3  -6 8723.69  309.89
  -1  -3  -6 9011.42  350.06
   1   3   7  328.70  115.65
  -1  -3  -7  619.17  190.54
  -1  -3  -7  628.94  147.49
   1   3   834607.70 1348.98
  -1  -3  -836905.20 1405.86
  -1  -3  -836666.10 1185.44
   1   3   924187.70 1031.92
  -1  -3  -923928.80  896.49
  -1  -3  -921829.10  952.25
   1   3  1090667.30 3424.63
  -1  -3 -1084909.20 3284.19
  -1  -3 -1089079.20 3213.59
   1   3  1135200.90 1472.02
  -1  -3 -1136387.00 1534.10
  -1  -3 -1133846.70 1305.34
   1   3  12 2513.72  365.97
  -1  -3 -12 2004.69  279.70
  -1  -3 -12 1808.68  366.10
   1   3  1310086.40  695.69
  -1  -3 -13 9010.14  555.03
  -1  -3 -13 9382.24  703.06
   1   3  14 5177.83  522.26
  -1  -3 -14 4159.88  383.14
  -1  -3 -14 2602.71  527.10
   1   3  1512095.50  662.80
  -1  -3 -1510835.00  544.44
  -1  -3 -1511617.30  916.60
   1   3  16 1092.55  234.69
  -1  -3 -16  204.70  406.95
  -1  -3 -16  643.45  173.09
   1   3  1719123.40 1273.32
  -1  -3 -1720453.10 1144.02
  -1  -3 -1719659.90 1098.67
   1   3  18  -10.42  364.28
  -1  -3 -18  262.13  234.19
  -1  -3 -18  138.65  266.86
   1   3  19 1198.94  284.12
  -1  -3 -19   35.35  191.70
  -1  -3 -19  152.12  476.65
   1   3  20  305.22  410.08
  -1  -3 -20 -207.25  299.54
  -1  -3 -20  668.65  443.28
   1   3  21 1676.63  576.37
  -1  -3 -21 1008.40  370.38
  -1  -3 -21  441.22  250.36
   1   3  22  -65.48  286.34
  -1  -3 -22  369.94  350.23
  -1  -3 -22  285.01  522.08
   1   4 -20 1456.90  738.07
  -1  -4  20 1949.59  648.13
   1   4 -19  444.63  511.13
  -1  -4  19  321.32  449.60
   1   4 -18  842.52  290.99
  -1  -4  18  -16.43  244.63
   1   4 -17  536.82  535.43
   1   4 -17  974.84  287.28
  -1  -4  17  976.50  469.08
   1   4 -16  798.96  255.02
   1   4 -16  706.76  463.09
  -1  -4  16  310.81  410.32
   1   4 -15  262.68  208.44
   1   4 -15  495.02  242.23
  -1  -4  15  833.64  372.14
   1   4 -14 8913.34  547.62
   1   4 -14 9819.85  856.44
  -1  -4  1410483.10  584.10
   1   4 -1313146.50  950.95
   1   4 -1313440.00  689.67
  -1  -4  1314233.70  703.03
   1   4 -12 2200.00  249.81
   1   4 -12 2385.49  423.12
  -1  -4  12 2023.34  240.77
   1   4 -11 1531.40  234.33
   1   4 -11 1788.53  142.10
  -1  -4  11 1798.05  205.16
   1   4 -10  684.92  161.99
   1   4 -10 1225.26  194.23
  -1  -4  10 1356.15  171.49
   1   4  -910579.80  387.94
   1   4  -911501.10  527.51
  -1  -4   910819.30  581.92
   1   4  -855293.60 1990.62
   1   4  -854111.90 1804.56
  -1  -4   855245.00 1998.54
   1   4  -7 9929.58  429.33
   1   4  -7 8819.21  358.01
  -1  -4   7 9080.62  465.29
   1   4  -6 9255.77  504.04
   1   4  -6 8668.05  338.90
  -1  -4   6 8607.34  337.95
   1   4  -5 1966.55  102.76
   1   4  -5 2973.66  185.75
  -1  -4   5 2134.64  213.27
   1   4  -4 8590.41  312.73
   1   4  -4 7248.60  284.94
   1   4  -4 8222.43  422.07
  -1  -4   4 8405.11  300.23
   1   4  -3 5775.72  238.16
   1   4  -3 6619.10  354.23
  -1  -4   3 5673.67  252.63
  -1  -4   3 6607.03  277.00
  -1  -4   3 6428.81  305.90
   1   4  -218657.10  597.04
   1   4  -219244.30  763.09
   1   4  -218710.00  579.99
  -1  -4   218435.40  671.13
  -1  -4   219541.90  619.33
   1   4  -131294.20  956.21
   1   4  -132157.70 1112.44
   1   4  -132175.30  978.26
  -1  -4   130126.40  990.03
  -1  -4   133072.90  951.32
   1   4   031256.90 1013.53
   1   4   030522.80  936.18
   1   4   032638.40 1088.77
  -1  -4   031455.90  916.21
  -1  -4   029795.80  901.65
  -1  -4   032667.80  971.03
   1   4   175830.90 2417.45
   1   4   176768.30 2506.01
   1   4   173171.50 2268.59
  -1  -4  -175867.10 2369.46
  -1  -4  -174591.90 2339.24
  -1  -4  -178882.00 2503.04
   1   4   231459.10 1050.52
   1   4   230186.20  957.93
  -1  -4  -230320.00  883.37
  -1  -4  -230441.50  977.23
   1   4   312304.70  380.16
   1   4   312018.10  492.54
  -1  -4  -311507.80  401.78
  -1  -4  -311985.80  396.45
   1   4   4   -5.08  114.15
   1   4   4  136.61   85.53
   1   4   4   24.51   53.57
  -1  -4  -4   53.97  101.34
   1   4   537844.20 1226.64
   1   4   536903.80 1181.70
  -1  -4  -538062.60 1175.09
   1   4   6 3491.05  305.21
   1   4   6 3438.85  234.39
  -1  -4  -6 3249.61  180.31
   1   4   7 9151.49  499.07
  -1  -4  -7 7761.82  444.30
  -1  -4  -7 8782.09  428.78
   1   4   8 1311.45  163.58
  -1  -4  -8 1516.79  144.24
  -1  -4  -8 1219.21  248.97
   1   4   9  199.91  195.88
  -1  -4  -9  196.23  157.56
  -1  -4  -9  205.82  181.93
   1   4  10 8382.95  551.92
  -1  -4 -10 7677.92  462.79
  -1  -4 -10 8216.19  404.44
   1   4  11  124.49  110.53
  -1  -4 -11  -56.60  168.65
  -1  -4 -11  -10.24   79.02
   1   4  12 9614.64  497.72
  -1  -4 -12 9672.69  654.40
  -1  -4 -1210324.00  460.56
   1   4  13 2653.61  277.41
  -1  -4 -13 2288.31  259.90
  -1  -4 -13 2572.16  226.65
   1   4  14 4466.75  371.15
  -1  -4 -14 3108.76  332.41
  -1  -4 -14 3402.65  397.71
   1   4  15 1646.77  421.49
  -1  -4 -15  738.30  296.09
  -1  -4 -15  924.87  236.33
   1   4  16  728.00  414.45
  -1  -4 -16 1117.74  272.29
  -1  -4 -16 1233.28  330.17
   1   4  17 2963.17  576.18
  -1  -4 -17 2986.25  606.42
  -1  -4 -17 2609.90  302.67
   1   4  18   15.36  167.79
  -1  -4 -18   -0.52  205.49
  -1  -4 -18 -109.11  283.81
   1   4  19  378.92  242.40
  -1  -4 -19  108.89  437.03
  -1  -4 -19  -72.70  307.36
   1   4  20  300.61  485.64
  -1  -4 -20  412.08  316.38
  -1  -4 -20  391.52  215.22
   1   4  21 2858.33  718.37
  -1  -4 -21 1451.29  755.52
  -1  -4 -21 1833.41  522.54
   1   5 -20  130.63  298.30
   1   5 -19 2062.87  713.90
  -1  -5  19 1801.42  620.44
   1   5 -18    2.33  339.39
  -1  -5  18   20.33  175.12
   1   5 -17 1330.83  323.43
  -1  -5  17  100.26  296.76
   1   5 -16  242.36  214.71
   1   5 -16   76.87  103.36
  -1  -5  16   38.04  311.66
   1   5 -15 3368.70  267.21
   1   5 -15 3658.67  664.58
  -1  -5  15 4633.33  595.50
   1   5 -14 3786.80  372.17
   1   5 -14 5552.81  661.30
  -1  -5  14 4410.89  552.82
   1   5 -1321296.70 1063.54
   1   5 -1322386.60 1007.73
  -1  -5  1324357.60 1263.92
   1   5 -12 2278.54  255.41
   1   5 -12 1627.79  269.27
  -1  -5  12 2673.75  387.31
   1   5 -11 2720.90  244.87
   1   5 -11 2171.46  405.79
  -1  -5  11 2173.08  374.94
   1   5 -10   88.78   78.65
   1   5 -10 -337.30  160.25
  -1  -5  10  -37.34  135.17
   1   5  -9 7117.03  534.32
   1   5  -9 6984.68  328.41
  -1  -5   9 6239.10  331.09
   1   5  -8  374.00  217.67
   1   5  -8  173.87  101.39
  -1  -5   8  318.30  178.17
   1   5  -7 3234.06  374.54
   1   5  -7 3683.74  211.45
  -1  -5   7 4104.84  317.80
   1   5  -611291.90  416.17
   1   5  -611962.40  495.97
  -1  -5   612300.10  540.53
   1   5  -5129110.0 4387.61
   1   5  -5136363.0 4870.09
  -1  -5   5130091.0 4652.90
   1   5  -4  161.49   64.26
   1   5  -4  590.36  113.11
  -1  -5   4  537.87  143.97
   1   5  -3 3080.09  272.49
  -1  -5   3 3106.07  188.15
  -1  -5   3 3247.74  246.53
   1   5  -2  577.43  129.26
   1   5  -2  436.63  160.18
  -1  -5   2  489.98  114.21
   1   5  -1 8767.64  400.28
   1   5  -1 8313.51  452.73
  -1  -5   1 8562.27  287.12
   1   5   037936.90 1173.86
   1   5   039577.30 1394.58
  -1  -5   040104.70 1271.95
   1   5   110475.10  415.26
   1   5   1 9615.77  366.93
  -1  -5  -1 9674.28  404.68
   1   5   217458.20  539.12
   1   5   218024.80  601.38
  -1  -5  -217894.40  568.44
   1   5   327781.60  903.39
   1   5   327524.40  994.69
  -1  -5  -327524.40  853.55
   1   5   434730.30 1051.30
   1   5   434033.30 1106.41
  -1  -5  -435845.20 1120.80
   1   5   5  250.63  152.35
   1   5   5  126.15  100.56
  -1  -5  -5   47.59   75.04
   1   5   6 1753.27  165.71
   1   5   6 1779.83  125.63
  -1  -5  -6 1690.40  151.00
   1   5   7    2.27   55.56
   1   5   7   -1.38   73.33
  -1  -5  -7  -31.19  106.84
   1   5   810528.80  469.71
   1   5   8 9504.48  570.98
  -1  -5  -810223.00  522.84
   1   5   930429.90 1251.34
  -1  -5  -929592.40 1143.71
   1   5  10 8044.83  544.37
  -1  -5 -10 6516.68  473.75
  -1  -5 -10 7453.37  358.53
   1   5  11 9500.10  485.26
  -1  -5 -11 9739.65  432.52
  -1  -5 -11 8739.23  459.53
   1   5  12  823.49  204.89
  -1  -5 -12  843.07  165.63
  -1  -5 -12 1263.08  301.75
   1   5  13  999.92  328.01
  -1  -5 -13  891.45  200.56
  -1  -5 -13  590.45  173.92
   1   5  14  198.84  299.73
  -1  -5 -14  356.25  178.25
  -1  -5 -14  224.74  136.13
   1   5  1510439.30  827.00
  -1  -5 -15 9494.43  546.01
  -1  -5 -1511478.30  890.44
   1   5  1657168.70 2434.94
  -1  -5 -1654579.20 2679.64
  -1  -5 -1657319.70 2519.15
   1   5  1710197.50  681.31
  -1  -5 -17 8649.76  765.28
  -1  -5 -17 8937.30  909.53
   1   5  18  492.39  226.11
  -1  -5 -18  -56.87  224.72
  -1  -5 -18  -98.12  279.85
   1   5  19  450.84  445.57
  -1  -5 -19  485.48  221.72
  -1  -5 -19  140.61  278.62
   1   5  20  432.82  437.76
  -1  -5 -20  -72.19  339.69
  -1  -5 -20  443.07  461.91
   1   5  21  125.87  389.31
  -1  -5 -21   -3.58  303.30
   1   6 -19  400.35  334.28
  -1  -6  19  328.24  291.76
   1   6 -18  228.73  232.62
  -1  -6  18 -239.51  205.48
   1   6 -17  492.29  451.92
  -1  -6  17   43.04  378.91
   1   6 -16  734.80  293.66
  -1  -6  16  307.68  419.96
   1   6 -15 5044.70  528.03
  -1  -6  15 5481.53  652.25
   1   6 -14  619.09  448.74
   1   6 -14 1099.39  230.10
  -1  -6  14 1133.96  392.43
   1   6 -1310063.00  887.41
   1   6 -1310218.40  569.68
  -1  -6  1310237.90  766.23
   1   6 -1212905.50  893.27
   1   6 -1210952.30  585.12
  -1  -6  1213182.20  823.29
   1   6 -1113915.70  534.54
   1   6 -1113918.80  725.93
  -1  -6  1113420.00  647.51
   1   6 -10 7144.84  432.27
   1   6 -10 5732.42  324.70
  -1  -6  10 6598.08  498.21
   1   6  -916092.50  612.19
   1   6  -917036.40  757.92
  -1  -6   917464.00  814.65
   1   6  -823907.10  819.75
   1   6  -823939.30  948.80
  -1  -6   826008.80 1052.82
   1   6  -714700.50  519.66
   1   6  -714941.60  624.96
  -1  -6   714952.90  576.86
   1   6  -6 2433.44  125.39
   1   6  -6 2711.91  215.63
  -1  -6   6 2757.78  195.88
   1   6  -5  331.93  181.77
   1   6  -5  169.49   55.33
  -1  -6   5   -1.00  150.04
   1   6  -4  302.46   98.42
  -1  -6   4   42.83  138.43
  -1  -6   4   45.69   95.31
   1   6  -3 1846.24  240.80
  -1  -6   3 1687.11  151.64
  -1  -6   3 1747.79  115.22
   1   6  -2  639.20  177.56
   1   6  -2  657.19  246.62
  -1  -6   2  524.41  128.66
   1   6  -1 1338.68  199.62
   1   6  -1 1195.36  251.90
  -1  -6   1 1603.92  168.04
   1   6   0 3569.96  308.23
   1   6   0 2468.74  159.31
  -1  -6   0 2451.89  208.61
   1   6   174038.60 2621.46
   1   6   173620.20 2451.06
  -1  -6  -173466.60 2440.15
   1   6   2 1571.47  179.55
   1   6   2 1710.11  257.03
  -1  -6  -2 1804.66  207.25
   1   6   356295.80 1975.96
   1   6   355209.20 1802.66
  -1  -6  -355065.80 1863.88
   1   6   478481.40 2600.75
   1   6   478975.60 2807.76
  -1  -6  -478409.00 2594.19
   1   6   5 2347.86  200.69
   1   6   5 2096.77  285.52
  -1  -6  -5 2321.79  181.84
   1   6   667143.40 2452.12
   1   6   669281.90 2226.13
  -1  -6  -668003.10 2281.61
   1   6   7 1637.93  132.18
   1   6   7 1903.49  185.23
  -1  -6  -7 1668.87  160.84
   1   6   827276.90 1130.34
   1   6   827353.80  978.49
  -1  -6  -825477.30 1022.73
   1   6   9 5530.57  263.21
   1   6   9 5518.46  453.43
  -1  -6  -9 5718.45  410.96
   1   6  1028855.40 1001.02
   1   6  1030048.00 1150.48
  -1  -6 -1029094.60 1074.43
   1   6  11 2766.98  274.57
   1   6  11 2913.06  315.48
  -1  -6 -11 3450.67  254.06
   1   6  12 4541.67  285.07
   1   6  12 5044.67  501.85
  -1  -6 -12 4663.05  432.39
   1   6  13 4493.18  520.28
  -1  -6 -13 3759.17  433.67
  -1  -6 -13 3007.73  309.14
   1   6  14 2326.66  289.92
  -1  -6 -14 1521.22  374.39
  -1  -6 -14 2034.82  414.31
   1   6  15 4730.96  414.62
  -1  -6 -15 3098.88  549.59
  -1  -6 -15 3636.80  466.06
   1   6  16 1325.73  287.01
  -1  -6 -16 1075.94  233.43
  -1  -6 -16  534.87  420.88
   1   6  17  -10.63  175.46
  -1  -6 -17   69.84  274.53
  -1  -6 -17   42.14  140.98
   1   6  18 1559.14  533.87
  -1  -6 -18  946.43  519.44
  -1  -6 -18 1311.07  429.17
  -1  -6 -19 1042.26  493.17
  -1  -6 -19  -14.98  397.80
   1   6  20 -275.97  397.72
  -1  -6 -20  -35.75  184.23
   1   6  21  -67.25  209.13
  -1  -6 -21   56.95  163.09
   1   7 -19  679.41  702.56
  -1  -7  19 1522.65  401.42
   1   7 -18  119.20  303.76
  -1  -7  18  621.58  447.63
   1   7 -17   37.10  206.71
  -1  -7  17 -103.91  285.64
   1   7 -16  451.60  402.27
  -1  -7  16 -100.42  348.73
   1   7 -15 1558.14  551.48
  -1  -7  15 1468.41  489.88
   1   7 -14 -183.63  188.96
  -1  -7  14  119.57  283.54
   1   7 -13  144.26  202.35
   1   7 -13  233.74  158.55
  -1  -7  13  318.21  297.85
   1   7 -12 4292.45  608.44
   1   7 -12 4263.16  348.80
  -1  -7  12 5959.08  403.49
   1   7 -11 1359.33  390.82
   1   7 -11 1106.86  113.81
  -1  -7  11  837.81  208.16
   1   7 -10 2382.35  217.49
   1   7 -10 2258.25  458.35
  -1  -7  10 3010.79  375.83
   1   7  -918711.00  838.36
   1   7  -917731.70  670.86
  -1  -7   918215.40  746.54
   1   7  -8 3551.95  220.27
   1   7  -8 3217.69  275.34
  -1  -7   8 3470.22  361.83
   1   7  -7  105.55   91.24
   1   7  -7  201.56  124.89
  -1  -7   7   76.48  169.10
   1   7  -6 2118.81  170.34
   1   7  -6 1931.83  315.68
  -1  -7   6 2321.35  281.30
   1   7  -514172.80  693.66
  -1  -7   513086.70  616.58
   1   7  -4 6293.09  316.21
  -1  -7   4 6165.81  390.99
  -1  -7   4 5663.38  282.65
   1   7  -3 4629.46  347.85
   1   7  -3 3775.32  291.78
  -1  -7   3 3583.16  169.17
   1   7  -217442.20  876.84
   1   7  -218686.00  651.58
  -1  -7   219355.80  615.25
   1   7  -1 9522.13  376.34
   1   7  -110488.80  609.60
  -1  -7   110399.50  363.17
   1   7   0  390.50   91.64
   1   7   0  299.24  132.79
  -1  -7   0  271.61  145.64
   1   7   1  609.72  237.61
   1   7   1  576.02  169.76
  -1  -7  -1  736.12  112.41
   1   7   2 3957.40  255.77
   1   7   2 3872.89  194.98
  -1  -7  -2 4118.77  213.80
   1   7   314661.90  564.41
   1   7   314074.70  563.31
  -1  -7  -314824.00  620.56
   1   7   470492.30 2440.70
   1   7   474151.00 2468.13
  -1  -7  -472631.10 2433.52
   1   7   5 1948.32  200.32
   1   7   5 1885.64  298.00
  -1  -7  -5 1893.34  258.90
   1   7   614694.20  712.27
   1   7   614582.40  482.39
  -1  -7  -613282.60  522.08
   1   7   721893.50  710.87
   1   7   722393.30  834.74
  -1  -7  -721473.50  780.91
   1   7   8 5179.71  317.40
   1   7   8 5593.30  322.20
  -1  -7  -8 5564.87  399.18
   1   7   9 2831.05  258.30
   1   7   9 2930.44  373.92
  -1  -7  -9 2639.38  220.87
   1   7  10 1219.56  211.78
   1   7  10 2051.91  239.37
  -1  -7 -10 1904.64  196.94
   1   7  1111577.30  730.83
   1   7  1111690.20  574.62
  -1  -7 -1111230.80  665.01
   1   7  1220660.80  793.18
   1   7  1220131.30  887.27
  -1  -7 -1219533.10 1004.72
   1   7  1311507.20  615.53
   1   7  1312160.10  671.79
  -1  -7 -1311603.70  743.11
   1   7  14 -147.89  276.90
   1   7  14  173.50  123.71
  -1  -7 -14   95.49  239.75
   1   7  15 1448.72  374.14
  -1  -7 -15 2679.55  440.16
   1   7  16  291.84  301.75
   1   7  16  759.12  401.53
  -1  -7 -16  344.50  311.00
   1   7  17  309.57  401.42
   1   7  17  362.37  306.42
  -1  -7 -17  204.63  325.05
   1   7  18  103.76  173.56
   1   7  18  476.13  367.34
  -1  -7 -18   10.04  171.49
   1   7  19 3589.64  410.83
   1   7  19   -6.09  691.10
  -1  -7 -19 2784.20  361.12
   1   7  20  109.04  355.41
  -1  -7 -20  -31.10  288.43
  -1  -7 -21   -5.58  276.24
   1   8 -18 1052.50  651.31
  -1  -8  18  903.88  567.58
   1   8 -17  295.27  292.05
  -1  -8  17  104.72  416.17
   1   8 -16  674.74  307.55
  -1  -8  16    3.35  445.77
   1   8 -15  -75.83  324.04
  -1  -8  15  -20.16  291.68
   1   8 -14 3487.56  660.51
  -1  -8  14 4039.02  615.05
   1   8 -13  -95.59  192.89
  -1  -8  13  484.07  274.67
   1   8 -12 5025.06  283.47
   1   8 -12 5236.67  483.60
  -1  -8  12 6208.74  429.65
   1   8 -11 1671.77  195.78
   1   8 -11 1883.35  445.11
  -1  -8  11 1367.43  244.29
   1   8 -10  545.06  143.12
   1   8 -10 1201.65  376.34
  -1  -8  10  881.83  296.46
   1   8  -917852.00  617.49
   1   8  -918732.50 1027.04
  -1  -8   917410.00  753.58
   1   8  -8  754.47  305.51
   1   8  -8  722.07  134.06
  -1  -8   8  869.67  256.63
   1   8  -7    2.78   67.63
   1   8  -7 -179.01  147.57
  -1  -8   7  123.47  137.81
   1   8  -6 5132.13  265.01
   1   8  -6 6169.57  474.17
  -1  -8   6 5616.19  314.05
   1   8  -519691.50  907.14
  -1  -8   519743.20  732.06
  -1  -8   519493.20  688.88
   1   8  -4 2781.24  320.77
  -1  -8   4 2424.67  301.74
  -1  -8   4 2551.63  203.03
   1   8  -324961.10  908.84
   1   8  -324042.90 1185.87
  -1  -8   325870.50  886.08
   1   8  -216268.70  866.33
   1   8  -215666.80  698.79
  -1  -8   216647.80  630.09
   1   8  -110636.20  514.97
   1   8  -112314.40  553.41
  -1  -8   110749.80  392.10
   1   8   0  -42.28  217.71
   1   8   0  244.18   89.35
  -1  -8   0  111.22  135.71
   1   8   1  376.81   97.05
   1   8   1  278.12  241.35
  -1  -8  -1  459.08  164.53
   1   8   2 4157.87  425.00
   1   8   2 4975.16  309.92
  -1  -8  -2 5206.10  345.67
   1   8   3 5905.64  462.07
   1   8   3 5547.08  320.04
  -1  -8  -3 6468.33  294.83
   1   8   421886.10  794.20
   1   8   421145.60  947.40
  -1  -8  -420689.10  847.79
   1   8   5 3616.12  358.40
   1   8   5 2954.21  239.50
  -1  -8  -5 3068.10  308.82
   1   8   6  175.10  126.04
   1   8   6  174.30  126.63
  -1  -8  -6   72.57  174.85
   1   8   713142.70  548.67
   1   8   713884.50  600.25
  -1  -8  -713971.80  554.79
   1   8   8 2897.05  177.45
   1   8   8 2351.76  237.48
  -1  -8  -8 2979.42  324.28
   1   8   9  329.62  161.81
   1   8   9  412.05  174.61
  -1  -8  -9  791.34  139.52
   1   8  10 5643.50  377.44
   1   8  10 6593.20  547.86
  -1  -8 -10 5805.35  477.39
   1   8  11  610.26  200.70
   1   8  11  413.23  183.32
  -1  -8 -11  515.39  259.34
   1   8  12 6125.70  441.39
   1   8  12 7186.66  627.76
  -1  -8 -12 7367.45  422.31
   1   8  13  207.90  214.82
   1   8  13  421.73  193.78
  -1  -8 -13  432.17  166.13
   1   8  14  150.77  171.63
   1   8  14  239.00  120.13
  -1  -8 -14  -85.54  141.86
   1   8  15  244.13  237.26
   1   8  15   16.75  206.95
  -1  -8 -15  335.98  175.30
   1   8  16 2328.67  416.10
   1   8  16 2544.13  579.47
  -1  -8 -16 2490.02  315.62
   1   8  17 -129.76  529.87
   1   8  17 1688.54  275.46
  -1  -8 -17 1785.31  450.37
   1   8  18   -9.38  489.37
  -1  -8 -18 1229.09  418.54
   1   8  19   37.14  417.98
  -1  -8 -19 -125.35  337.84
   1   8  20   72.18  245.41
  -1  -8 -20  -81.70  191.38
  -1  -9  18 1141.97  612.62
   1   9 -17  351.33  574.63
  -1  -9  17  736.46  503.29
   1   9 -16  628.65  311.95
  -1  -9  16 -115.25  434.82
   1   9 -15 1322.29  482.72
  -1  -9  15 -169.31  437.49
   1   9 -14  143.11  350.90
  -1  -9  14 -253.88  324.10
   1   9 -13 2020.67  347.63
  -1  -9  13 1575.76  470.51
   1   9 -1211775.70  791.16
  -1  -9  1211364.50  870.90
   1   9 -11 1015.64  441.55
  -1  -9  11 1298.86  240.94
   1   9 -10  105.33  114.17
   1   9 -10  256.63  292.79
  -1  -9  10  461.54  266.03
   1   9  -9  293.75  126.62
   1   9  -9  228.48  303.26
  -1  -9   9  698.42  169.77
   1   9  -812114.10  506.67
   1   9  -812111.70  796.71
  -1  -9   812880.00  735.70
   1   9  -7  819.77  327.73
   1   9  -7  869.52  151.99
  -1  -9   7 1091.70  180.22
   1   9  -6 -281.42  194.38
   1   9  -6  205.31   94.87
  -1  -9   6  -27.78  106.84
   1   9  -5  792.25  262.31
  -1  -9   5  610.20  153.33
  -1  -9   5  819.05  251.50
   1   9  -4 5259.44  425.64
  -1  -9   4 4701.39  286.86
  -1  -9   4 4945.14  416.96
   1   9  -3 -225.56  191.42
   1   9  -3   61.90  128.32
  -1  -9   3   13.27   52.55
   1   9  -251320.50 2186.99
   1   9  -254835.80 1900.09
  -1  -9   255823.60 1907.24
   1   9  -111819.20  573.65
   1   9  -112873.60  599.50
  -1  -9   111024.90  414.49
   1   9   0  155.39  158.30
   1   9   0  289.76  158.76
  -1  -9   0  268.17   90.27
   1   9   119923.60  994.23
   1   9   120249.60  700.21
  -1  -9  -120262.10  700.60
   1   9   2 1705.06  217.81
   1   9   2 1831.22  337.94
  -1  -9  -2 1440.23  230.14
   1   9   3 9525.48  639.68
   1   9   3 9927.54  463.48
  -1  -9  -3 9358.77  505.19
   1   9   4   -5.10  130.31
   1   9   4  409.33  138.45
  -1  -9  -4  120.69  169.64
   1   9   5 6272.45  509.71
   1   9   5 5322.09  325.28
  -1  -9  -5 5543.92  405.14
   1   9   6 2275.15  370.79
   1   9   6 2304.64  229.35
  -1  -9  -6 2064.66  307.74
   1   9   7 2124.35  391.56
   1   9   7 2566.27  247.36
  -1  -9  -7 2641.89  223.96
   1   9   8 2665.48  250.95
   1   9   8 1938.96  401.56
  -1  -9  -8 2392.02  336.99
   1   9   9 1588.25  157.74
   1   9   9 1713.09  377.74
  -1  -9  -9 1765.06  204.90
   1   9  10 8182.55  481.86
   1   9  10 8636.51  481.05
  -1  -9 -10 7823.09  572.75
   1   9  1114932.90  918.80
   1   9  1115840.70  724.18
  -1  -9 -1113595.10  655.18
   1   9  12  634.78  211.99
   1   9  12  687.66  237.67
  -1  -9 -12  648.96  179.00
   1   9  13 6502.38  509.30
   1   9  13 6667.04  679.73
  -1  -9 -13 7143.63  465.54
   1   9  14  -54.66  202.13
   1   9  14  170.06  303.37
  -1  -9 -14 -439.27  255.21
   1   9  15 5265.23  479.17
   1   9  15 4197.09  491.34
  -1  -9 -15 5606.44  625.15
   1   9  16  240.58  253.35
  -1  -9 -16  571.27  219.33
   1   9  17 -103.45  274.41
  -1  -9 -17  890.66  243.91
   1   9  18  109.07  291.73
  -1  -9 -18  908.49  258.26
   1   9  19 4556.09  517.45
  -1  -9 -19 3561.02  479.42
  -1  -9 -20  -59.62  362.20
   1  10 -17    1.55  580.53
  -1 -10  17  714.71  318.25
   1  10 -16   16.63  208.09
  -1 -10  16   18.42  190.22
   1  10 -15   97.89  257.49
  -1 -10  15  171.52  232.81
   1  10 -14  183.19  685.07
  -1 -10  14 4170.81  416.46
   1  10 -13 5908.06  576.71
  -1 -10  13 6450.91  745.87
   1  10 -12  470.28  242.00
  -1 -10  12   62.55  356.54
   1  10 -1110296.10  919.95
  -1 -10  1111157.90  844.92
   1  10 -10 6787.42  703.54
  -1 -10  10 5721.55  425.52
   1  10  -9 4088.33  561.31
   1  10  -9 4158.95  275.59
  -1 -10   9 5019.19  511.57
   1  10  -8  877.49  344.19
   1  10  -8  636.38  147.23
  -1 -10   8  941.27  205.79
   1  10  -7  418.40  194.60
   1  10  -7  453.37  137.97
  -1 -10   7  708.63  275.13
   1  10  -612989.00  634.80
   1  10  -613266.80  474.04
  -1 -10   613035.50  744.33
   1  10  -5  488.66  159.30
  -1 -10   5  334.54  150.94
  -1 -10   5  523.40  153.89
   1  10  -4 4385.87  306.58
  -1 -10   4 4433.20  319.72
  -1 -10   4 4604.95  295.24
   1  10  -312101.50  662.22
   1  10  -311293.10  858.17
  -1 -10   311558.00  427.74
   1  10  -215915.90  974.27
   1  10  -214338.70  706.94
   1  10  -1 4321.79  542.30
   1  10  -1 4834.99  271.87
  -1 -10   1 4838.42  321.72
   1  10   0 3422.21  321.61
   1  10   0 3906.30  489.03
  -1 -10   0 3622.30  299.57
   1  10   1  153.62   96.28
   1  10   1  141.15  154.94
  -1 -10  -1  161.33  154.72
   1  10   2  243.30  256.12
   1  10   2  131.69  152.64
  -1 -10  -2  141.51  102.20
   1  10   337434.70 1633.25
   1  10   335912.50 1306.05
  -1 -10  -336355.00 1413.44
   1  10   4 4596.09  512.58
   1  10   4 4248.74  230.44
  -1 -10  -4 4965.62  399.43
   1  10   5 6494.69  373.76
   1  10   5 7414.85  432.83
  -1 -10  -5 6203.06  450.60
   1  10   6  476.08  185.11
   1  10   6  462.03  168.88
  -1 -10  -6  525.05  238.51
   1  10   713876.00  616.03
   1  10   713377.50  660.26
  -1 -10  -714506.20  766.18
   1  10   8 3634.49  214.82
   1  10   8 3451.53  317.38
  -1 -10  -8 2714.16  268.80
   1  10   9 3152.19  302.89
   1  10   9 2680.55  319.68
  -1 -10  -9 3182.84  413.31
   1  10  10  428.76  350.39
   1  10  10  706.75  207.63
  -1 -10 -10  486.88  183.42
   1  10  1118163.60  717.82
   1  10  1119707.50  940.92
  -1 -10 -1118655.40  869.32
   1  10  12 2646.65  477.23
   1  10  12 1542.95  191.09
  -1 -10 -12 1912.30  407.73
   1  10  13  422.34  144.12
   1  10  13  417.06  242.64
  -1 -10 -13  394.86  319.15
   1  10  14  632.20  412.43
   1  10  14  561.71  268.03
  -1 -10 -14  781.58  357.66
   1  10  15  247.02  393.80
  -1 -10 -15  425.88  331.03
   1  10  16  -36.12  198.21
  -1 -10 -16  244.54  277.27
   1  10  17  -80.19  245.31
   1  10  18 -112.44  185.98
  -1 -10 -18  204.43  259.76
   1  10  19 -166.48  307.26
  -1 -10 -19 1234.25  440.27
   1  11 -16   16.09  283.39
  -1 -11  16  414.90  432.14
   1  11 -15   -2.22  264.42
  -1 -11  15  506.15  405.74
   1  11 -14    0.12  382.37
  -1 -11  14  168.86  358.24
   1  11 -13   66.48  236.88
  -1 -11  13  258.69  222.79
   1  11 -12  363.04  267.61
  -1 -11  12  454.08  232.76
   1  11 -11  803.99  466.69
  -1 -11  11  912.80  419.13
   1  11 -10 8252.33  847.47
  -1 -11  10 8544.27  746.86
   1  11  -9  547.34  386.92
  -1 -11   9  624.26  204.39
   1  11  -8 1641.21  268.59
  -1 -11   8 1809.69  410.20
   1  11  -7 -114.16  144.81
   1  11  -7  129.27   66.81
  -1 -11   7  -46.89  141.18
   1  11  -6  443.60  174.90
   1  11  -6  185.05   89.86
  -1 -11   6  740.51  266.11
   1  11  -5  268.37  281.96
  -1 -11   5  512.74  171.85
  -1 -11   5  497.61  284.52
   1  11  -4 9582.91  634.29
  -1 -11   4 9194.33  457.66
  -1 -11   4 8721.41  483.91
   1  11  -3  125.64  334.13
   1  11  -3  289.20  126.38
  -1 -11   3   41.78   83.28
   1  11  -2 4868.02  638.02
   1  11  -2 3972.03  281.04
  -1 -11   2 4379.36  333.98
   1  11  -1  173.56  201.82
   1  11  -1  400.58  203.45
  -1 -11   1  303.35  175.43
   1  11   0 5614.92  408.98
   1  11   0 5444.77  600.72
  -1 -11   0 5706.39  387.65
   1  11   1 7426.31  683.48
   1  11   1 6401.19  330.65
  -1 -11  -1 7542.63  351.76
   1  11   2  181.08  196.51
   1  11   2  413.97  181.09
  -1 -11  -2  419.51  206.04
   1  11   3 1209.92  379.21
   1  11   3  583.44  214.85
  -1 -11  -3  961.21  161.06
   1  11   419658.00 1116.58
   1  11   420296.50  833.94
  -1 -11  -421234.40  825.69
   1  11   5 1293.32  146.57
   1  11   5  725.11  252.97
  -1 -11  -5 1659.18  183.95
   1  11   631779.70 1192.17
   1  11   631792.20 1336.86
  -1 -11  -632303.40 1373.59
   1  11   7 1348.06  254.74
   1  11   7 1230.83  221.92
  -1 -11  -7  317.19  315.46
   1  11   8 7587.86  499.84
   1  11   8 8092.68  458.68
  -1 -11  -8 7206.73  430.40
   1  11   912375.20  610.33
   1  11   911992.00  878.52
  -1 -11  -912741.30  816.08
   1  11  1042637.10 2029.92
   1  11  1042701.10 1671.67
  -1 -11 -1041388.70 1707.17
   1  11  11 8024.88  527.28
   1  11  11 7893.83  560.45
  -1 -11 -11 8409.50  704.88
   1  11  1217585.30 1203.01
   1  11  1217427.40  887.26
  -1 -11 -1218405.70 1115.10
   1  11  13 5795.14  511.04
  -1 -11 -13 5169.15  646.49
   1  11  14 5203.38  509.10
  -1 -11 -14 3742.88  416.77
   1  11  15 -154.24  355.25
  -1 -11 -15  158.17  180.14
   1  11  16   70.95  413.05
  -1 -11 -16  223.76  212.64
   1  11  17  -64.42  332.91
  -1 -11 -17  991.97  281.73
   1  11  18 -141.68  246.62
  -1 -11 -18  -24.19  210.65
   1  12 -15  214.27  744.54
  -1 -12  15 2709.38  434.54
   1  12 -14  172.36  692.48
  -1 -12  14 2582.45  433.89
   1  12 -13  150.91  311.64
  -1 -12  13 1621.00  481.31
   1  12 -12    1.29  202.43
  -1 -12  12 -118.04  307.34
   1  12 -11   41.41  378.10
  -1 -12  11  204.28  334.26
   1  12 -10  724.72  477.63
  -1 -12  10 1002.82  269.23
   1  12  -9 1588.17  307.04
  -1 -12   9 1250.23  443.31
   1  12  -8  707.82  257.33
  -1 -12   8 1413.25  269.65
   1  12  -710456.70  851.31
  -1 -12   711119.90  789.25
   1  12  -6 4560.46  559.50
  -1 -12   6 4906.91  531.45
   1  12  -5 -108.50  252.33
  -1 -12   5  209.38  263.57
  -1 -12   5  186.81  147.51
   1  12  -423723.50 1172.21
  -1 -12   423695.00 1018.04
  -1 -12   422113.70  904.19
   1  12  -3 1744.52  587.21
   1  12  -3 1546.91  358.60
  -1 -12   3 2056.36  177.69
   1  12  -2 6628.56  504.37
   1  12  -2 5822.99  528.01
  -1 -12   2 6466.87  320.62
   1  12  -1 1910.98  531.42
   1  12  -1 1344.37  329.97
  -1 -12   1 2141.79  189.17
   1  12   0 3444.84  352.40
   1  12   0 2935.36  372.24
  -1 -12   0 2850.55  327.89
   1  12   124816.30 1426.76
   1  12   128173.10 1034.56
  -1 -12  -128890.30 1191.48
   1  12   2 3161.10  323.28
   1  12   2 2068.33  338.38
  -1 -12  -2 2902.85  345.49
   1  12   3 9988.64  541.45
   1  12   3 9732.89  841.09
  -1 -12  -310261.50  483.36
   1  12   4 1228.56  147.16
   1  12   4  987.03  422.31
  -1 -12  -4  605.19  171.94
   1  12   5 4885.35  666.08
   1  12   5 5851.82  408.45
  -1 -12  -5 6564.83  385.54
   1  12   615509.50  831.96
   1  12   617384.70  762.16
  -1 -12  -618808.60  805.47
   1  12   7 7220.95  447.41
   1  12   7 7165.70  749.58
  -1 -12  -7 7713.48  607.44
   1  12   836106.20 1414.72
   1  12   836026.30 1829.47
  -1 -12  -835439.30 1654.39
   1  12   9  125.86  110.96
   1  12   9  324.33  356.49
  -1 -12  -9  340.84  274.17
   1  12  10  592.08  231.56
   1  12  10  744.71  278.44
  -1 -12 -10  883.60  232.86
   1  12  11  341.91  377.43
  -1 -12 -11  273.73  326.07
   1  12  12 3513.40  431.50
  -1 -12 -12 4291.03  420.92
   1  12  13 8658.18  912.39
  -1 -12 -13 8937.93  620.53
   1  12  14 -109.32  292.18
  -1 -12 -14  935.31  249.48
   1  12  15   74.66  378.30
  -1 -12 -15   85.87  187.03
   1  12  16  238.15  484.11
  -1 -12 -16  460.79  409.86
   1  12  17 1833.85  639.01
  -1 -12 -17 1108.95  349.89
   1  13 -14   20.86  361.41
  -1 -13  14  -41.38  335.00
   1  13 -13  110.39  367.94
  -1 -13  13 2023.10  537.98
   1  13 -12   73.66  434.28
  -1 -13  12  184.81  244.49
   1  13 -11 5452.25  884.75
  -1 -13  11 7279.95  584.21
   1  13 -1010505.80  727.03
  -1 -13  1012499.70 1025.71
   1  13  -9 7830.70  648.41
  -1 -13   910120.40  884.00
   1  13  -8  279.74  330.50
  -1 -13   8  120.84  193.20
   1  13  -7   -1.68  255.75
  -1 -13   7  -59.98  256.96
   1  13  -6 2594.13  522.33
  -1 -13   6 2765.35  329.28
   1  13  -5 2559.53  319.68
  -1 -13   5 2846.52  499.81
   1  13  -4  304.16  175.02
  -1 -13   4  259.01  185.34
  -1 -13   4  179.54  331.52
   1  13  -3 2134.59  687.86
   1  13  -3 2909.85  435.65
  -1 -13   3 2914.04  320.91
   1  13  -2 1060.91  440.55
   1  13  -2  150.67  245.76
  -1 -13   2  149.57  200.79
   1  13  -1 2144.75  379.48
   1  13  -1 2566.97  367.94
  -1 -13   1 1706.22  303.93
   1  13   0   35.55  344.26
   1  13   0  122.48  354.29
   1  13   0   19.05  189.97
  -1 -13   0  139.32  187.02
   1  13   1 1684.88  198.82
   1  13   1 1494.27  334.03
  -1 -13  -1 1561.04  314.88
   1  13   218659.20  753.15
   1  13   217185.10  948.28
  -1 -13  -217531.10  753.27
   1  13   3  489.96  429.33
   1  13   3  494.33  220.32
  -1 -13  -3  400.74  263.04
   1  13   4 6870.74  461.11
   1  13   4 7015.34  789.44
  -1 -13  -4 6954.16  573.97
   1  13   5 2220.42  530.47
   1  13   5 1483.77  280.69
  -1 -13  -5 1679.72  369.62
   1  13   633200.20 1817.76
   1  13   634984.10 1272.86
  -1 -13  -632799.20 1367.99
   1  13   7  262.26  410.56
   1  13   7  216.25  208.93
  -1 -13  -7  415.21  184.90
   1  13   817085.40 1248.83
  -1 -13  -819337.60 1129.72
   1  13   9 2137.89  371.36
  -1 -13  -9 2109.80  290.54
   1  13  10  776.54  324.43
  -1 -13 -10  841.21  380.89
   1  13  11  400.78  454.05
  -1 -13 -11  291.33  342.96
   1  13  12 -120.82  333.06
  -1 -13 -12 1749.42  271.70
   1  13  13  236.79  403.91
  -1 -13 -13  123.76  204.32
   1  13  14    2.26  268.02
  -1 -13 -14  756.51  386.03
   1  13  15  -82.98  239.27
  -1 -13 -15  379.95  342.25
   1  13  16 -368.64  366.82
  -1 -13 -16  216.19  310.09
   1  14 -13  606.60  334.29
  -1 -14  13  175.93  303.09
   1  14 -12  477.10  504.58
  -1 -14  12  178.60  268.83
   1  14 -11 3642.11  523.73
  -1 -14  11 4228.52  743.47
   1  14 -10  -20.95  298.87
  -1 -14  10 1318.47  453.50
   1  14  -9  197.12  472.99
  -1 -14   9 1081.74  318.68
   1  14  -810572.50  978.59
  -1 -14   810725.30  703.56
   1  14  -7  194.52  207.93
  -1 -14   7  128.70  359.46
   1  14  -6  157.95  184.76
  -1 -14   6   50.09  186.19
   1  14  -5  307.16  279.70
  -1 -14   5   -1.04  189.79
   1  14  -410645.90  832.51
  -1 -14   410267.40  878.72
   1  14  -3  456.70  321.50
   1  14  -3  338.66  307.31
   1  14  -2  637.87  196.25
   1  14  -2  864.80  562.05
  -1 -14   2  443.14  247.10
   1  14  -1 -191.01  270.79
   1  14  -1   43.56   94.07
  -1 -14   1  -16.96   81.77
   1  14   0 4154.27  519.38
   1  14   0 4672.11  337.36
  -1 -14   0 4948.94  453.17
   1  14   1  842.27  165.03
   1  14   1  128.28  495.40
  -1 -14  -1  314.21  163.57
   1  14   2 6071.45  828.30
   1  14   2 6348.49  367.86
  -1 -14  -2 5524.91  528.53
   1  14   3 2103.88  221.21
   1  14   3 2201.65  624.92
  -1 -14  -3 2407.68  400.55
   1  14   4 2200.32  604.63
   1  14   4 1230.86  297.17
  -1 -14  -4 2322.73  404.77
   1  14   517697.10 1294.12
   1  14   517834.10  859.41
  -1 -14  -518609.30 1071.75
   1  14   6 3281.50  679.38
  -1 -14  -6 2749.72  472.11
   1  14   7  350.40  420.27
  -1 -14  -7  138.28  177.95
   1  14   8   96.94  480.66
  -1 -14  -8  618.96  352.83
   1  14   9  654.77  313.81
  -1 -14  -9  678.93  242.12
   1  14  10  222.71  272.97
  -1 -14 -10  392.46  337.44
   1  14  11   73.40  552.18
  -1 -14 -11 1037.61  264.24
   1  14  12 5832.81  596.71
  -1 -14 -12 5810.26  749.92
   1  14  13  -43.79  519.50
  -1 -14 -13  646.17  406.05
   1  14  14  286.28  603.62
  -1 -14 -14 1200.65  496.77
   1  14  15  -45.26  252.43
  -1 -14 -15  135.61  219.93
   1  15 -11 1332.47  430.19
  -1 -15  11 1490.35  639.12
   1  15 -10 -146.45  641.11
  -1 -15  10 2820.49  611.05
   1  15  -9 -116.33  583.72
  -1 -15   9 2083.81  370.76
   1  15  -8  162.29  226.48
  -1 -15   8  140.61  234.83
   1  15  -7  135.23  407.86
  -1 -15   7  485.07  420.34
   1  15  -6  527.12  385.32
  -1 -15   6   43.21  381.71
   1  15  -5  270.53  210.21
  -1 -15   5  105.42  223.53
   1  15  -412939.60  705.69
  -1 -15   415930.20 1099.51
   1  15  -3 7772.21  584.96
  -1 -15   3  378.40  356.92
   1  15  -2 3664.50  554.97
   1  15  -2 3174.60  501.92
   1  15  -1 6809.51  686.04
   1  15  -1 6029.42  601.55
  -1 -15   1 6717.26  552.53
   1  15   0  746.18  563.28
   1  15   0  472.53  183.99
  -1 -15   0  424.12  169.71
   1  15   1   50.53  395.48
   1  15   1   38.61  121.00
  -1 -15  -1   49.28  208.31
   1  15   2  550.23  175.07
   1  15   2  607.61  546.94
  -1 -15  -2  712.27  311.33
   1  15   3  -25.82  221.34
   1  15   3   16.45  173.91
  -1 -15  -3  101.38  218.96
   1  15   4  677.36  341.54
  -1 -15  -4  835.18  216.93
   1  15   5 7495.23  658.11
  -1 -15  -5 6705.31  675.44
   1  15   6 2050.69  637.86
  -1 -15  -6  972.60  425.13
   1  15   7 1006.03  621.89
  -1 -15  -7 1429.57  438.87
   1  15   8  -34.74  376.55
  -1 -15  -8   37.27  158.65
   1  15   9   17.17  274.71
  -1 -15  -9  266.22  321.73
   1  15  10  -35.04  440.93
  -1 -15 -10  -80.32  204.66
   1  15  11   11.84  465.70
  -1 -15 -11 -155.15  208.50
   1  15  12  -48.54  259.69
  -1 -15 -12  -73.04  339.14
   1  15  13   43.61  469.13
  -1 -15 -13  119.68  353.01
   1  15  14  139.03  537.84
  -1 -15 -14  279.20  254.63
   1  16  -9 -266.87  312.03
  -1 -16   9  963.25  313.71
   1  16  -8  671.82  391.92
  -1 -16   8 -114.44  238.22
   1  16  -7  502.69  449.38
  -1 -16   7  229.78  473.13
   1  16  -6   48.83  203.64
  -1 -16   6  214.68  365.34
   1  16  -5   36.19  379.16
  -1 -16   5  360.58  253.48
   1  16  -4  274.71  304.66
  -1 -16   4  -39.65  210.60
   1  16  -3   58.44  193.55
  -1 -16   3  319.26  248.48
   1  16  -2 2480.68  491.76
   1  16  -2 1270.95  865.87
   1  16  -1  153.53  485.43
   1  16  -1 -107.30  246.00
   1  16   0  246.37  297.74
   1  16   0  380.50  350.43
   1  16   1  242.88  282.56
   1  16   1   35.06  141.18
  -1 -16  -1   52.70  239.15
   1  16   2  -58.60  310.97
  -1 -16  -2  259.41  171.81
   1  16   3  143.80  344.03
  -1 -16  -3  457.50  198.31
   1  16   4  725.46  438.80
  -1 -16  -4 1772.16  282.74
   1  16   5  569.50  372.27
  -1 -16  -5  776.55  228.95
   1  16   6  421.83  323.38
  -1 -16  -6   81.07  356.79
   1  16   7  937.48  787.06
  -1 -16  -7 3293.64  596.33
   1  16   8   12.45  545.54
  -1 -16  -8  297.92  221.24
   1  16   9  -59.58  419.01
  -1 -16  -9 2305.83  490.09
   1  16  10  132.53  536.45
  -1 -16 -10  257.06  235.74
   1  16  11  112.19  575.67
  -1 -16 -11  318.07  409.17
   1  16  12  -82.49  276.91
  -1 -16 -12   23.97  338.56
  -1 -16 -13  -65.60  227.49
   1  17  -7 -241.64  408.03
  -1 -17   7  548.53  446.80
   1  17  -6  746.14  529.46
  -1 -17   6 1015.34  577.93
   1  17  -5  122.01  227.39
  -1 -17   5  229.10  426.99
   1  17  -4  -26.95  415.10
  -1 -17   4  825.42  479.12
   1  17  -3   20.65  426.77
  -1 -17   3  916.67  327.91
   1  17  -2  120.86  181.19
   1  17  -2  -81.24  331.99
   1  17  -1  505.84  437.32
   1  17   0  733.71  449.85
   1  17   1  964.16  747.10
   1  17   2 1189.25  752.77
   1  17   3  934.51  627.55
  -1 -17  -3  158.42  342.84
   1  17   4 3187.36  564.58
  -1 -17  -4 2034.84  556.37
   1  17   5 3520.28  578.32
  -1 -17  -5 2842.40  390.54
   1  17   6 2423.92  509.79
  -1 -17  -6 1665.81  324.61
   1  17   7  938.13  741.60
  -1 -17  -7 1294.03  495.00
   1  17   8   53.43  689.73
  -1 -17  -8  792.79  285.21
   1  17   9  -12.69  301.78
  -1 -17  -9  196.93  353.46
   1  17  10   95.48  686.80
  -1 -17 -10  626.03  294.47
  -1 -17 -11 1291.19  593.44
  -1 -18   4 1253.56  651.12
  -1 -18   3 1826.67  698.59
  -1 -18   2  294.95  310.09
   1  18  -1 2245.38 1049.30
   1  18   0  828.53  844.70
   1  18   1  186.17  651.87
   1  18   2 1013.80  825.95
   1  18   3 1799.14  908.09
   1  18   4 3340.33 1072.47
   1  18   5  515.55  619.25
  -1 -18  -5   20.54  371.67
   1  18   6  559.61  468.42
  -1 -18  -6  747.52  293.99
   1  18   7 1076.96  473.05
  -1 -18  -7  298.93  493.53
   1  18   8 2815.79  998.22
  -1 -18  -8 2519.96  666.10
   2 -17  -8  427.72  453.36
   2 -17  -7 1402.90  314.86
  -2  17   7  -78.84  512.29
  -2  17   6   16.09  484.53
  -2  17   5  -41.94  515.16
  -2  17   4  -21.87  307.05
  -2  17   3  161.52  370.82
  -2  17   2  887.50  485.48
  -2  17   1  290.93  731.39
  -2  17   0   87.32  640.42
  -2  17  -1  363.79  781.33
   2 -17   2    0.39  176.10
   2 -17   3  -46.51  422.11
   2 -17   4  -14.76  371.94
   2 -17   5 2585.05  778.08
   2 -17   6  347.49  540.23
   2 -16 -10  119.36  204.91
  -2  16  10 -255.59  514.85
   2 -16  -9  413.62  231.97
  -2  16   9 -205.23  358.17
   2 -16  -8  644.93  399.42
  -2  16   8   18.90  631.56
   2 -16  -7  468.22  216.36
  -2  16   7    4.19  375.38
   2 -16  -6  219.99  307.53
  -2  16   6  -43.01  312.94
   2 -16  -5 1833.30  450.52
  -2  16   5 -102.29  772.50
  -2  16   4   26.11  475.07
  -2  16   3    2.33  397.73
  -2  16   2  772.38  429.64
  -2  16   1 1305.55  504.87
  -2  16   0  661.62  463.15
  -2  16  -1  507.10  454.38
  -2  16  -2 4141.41  703.76
   2 -16   3  212.18  286.31
   2 -16   4 -166.36  265.95
   2 -16   5  -22.00  212.82
   2 -16   6 1143.65  365.85
   2 -16   7 1376.65  400.26
   2 -16   8 -121.05  465.78
   2 -16   9  -52.40  380.47
  -2  16  -9   16.61  349.05
   2 -15 -12  -12.07  374.44
  -2  15  12  385.20  544.51
   2 -15 -11   71.80  397.91
  -2  15  11  409.29  356.93
   2 -15 -10  -58.02  208.25
  -2  15  10  910.12  493.54
   2 -15  -9  136.15  197.63
  -2  15   9  182.78  303.61
   2 -15  -8  109.70  302.69
  -2  15   8   44.59  476.96
   2 -15  -7  135.21  177.72
  -2  15   7 -260.56  459.23
   2 -15  -6  475.69  298.76
  -2  15   6 -147.53  300.17
   2 -15  -5  295.11  255.82
  -2  15   5 -105.29  291.17
   2 -15  -4   90.62  158.52
  -2  15   4  104.18  454.69
   2 -15  -3 -132.60  143.83
  -2  15   3   -3.57  495.56
  -2  15   2  254.60  548.33
  -2  15   1 1633.64  789.55
  -2  15   0   80.80  503.60
  -2  15  -1 1141.30  781.29
  -2  15  -2 2063.15  868.29
   2 -15   3   -9.48  195.80
   2 -15   4   -8.42  172.58
   2 -15   5  -30.75  211.86
   2 -15   6   53.40  211.76
  -2  15  -6 -127.77  168.01
   2 -15   7  532.00  286.89
  -2  15  -7  104.08  387.19
   2 -15   8 -114.62  296.78
  -2  15  -8 -363.35  251.37
   2 -15   9  254.53  563.76
  -2  15  -9 1008.47  512.59
   2 -15  10   56.87  767.50
  -2  15 -10 3517.90  712.99
   2 -15  11 -190.18  445.60
  -2  15 -11  186.55  263.13
   2 -14 -14  739.80  489.17
   2 -14 -13  -56.56  346.25
  -2  14  13  202.58  302.26
   2 -14 -12 1231.89  480.07
  -2  14  12  806.58  701.17
   2 -14 -11   71.69  392.21
  -2  14  11  517.20  340.63
   2 -14 -10 -260.15  201.15
  -2  14  10  430.17  488.58
   2 -14  -9  130.22  183.80
  -2  14   9   83.14  273.76
   2 -14  -8 1021.77  427.75
  -2  14   8 1441.23  397.32
   2 -14  -7   70.90  163.71
  -2  14   7  212.04  414.63
   2 -14  -6   49.02  247.21
  -2  14   6  157.19  418.13
   2 -14  -5 1189.81  232.83
  -2  14   5  892.90  372.84
   2 -14  -4 5528.33  420.06
  -2  14   4 7507.10  665.42
   2 -14  -3  916.30  211.19
  -2  14   3 1589.99  384.69
   2 -14  -2 2404.39  247.85
  -2  14   2 1728.14  476.09
   2 -14  -1  136.64  157.29
  -2  14   1 -336.48  222.68
  -2  14   0  236.80  312.01
  -2  14  -1 3159.82  561.31
  -2  14  -2  225.14  550.14
   2 -14   3  250.19  294.02
  -2  14  -3 1861.51  328.68
   2 -14   4 2088.47  559.94
  -2  14  -4 1924.93  392.16
   2 -14   5  176.01  320.11
  -2  14  -5  -20.62  230.44
   2 -14   6 1825.48  328.79
  -2  14  -6  -28.90  413.57
   2 -14   7  -82.22  251.73
  -2  14  -7  422.86  205.38
   2 -14   8  -82.43  180.86
  -2  14  -8  199.90  259.89
   2 -14   9  110.45  471.54
  -2  14  -9  525.52  258.87
   2 -14  10   18.33  366.42
  -2  14 -10   48.01  340.74
   2 -14  11   24.12  480.24
  -2  14 -11  499.80  297.20
  -2  14 -12 1796.45  696.83
   2 -13 -15   61.63  460.41
  -2  13  15 1188.18  624.10
   2 -13 -14  -18.60  310.24
  -2  13  14  151.74  423.90
   2 -13 -13  303.36  409.23
  -2  13  13  674.90  352.56
   2 -13 -12  620.79  386.13
  -2  13  12  266.55  554.81
   2 -13 -11  555.08  370.23
  -2  13  11  479.15  321.33
   2 -13 -10 3565.33  395.29
  -2  13  10 4924.24  810.63
   2 -13  -9  -33.29  158.54
  -2  13   9  378.57  242.37
   2 -13  -8 1443.91  389.51
  -2  13   8 1052.93  370.93
   2 -13  -7 2403.45  296.44
  -2  13   7 2796.40  678.84
   2 -13  -6 1320.94  365.01
  -2  13   6  642.72  570.58
   2 -13  -5 1505.79  222.87
  -2  13   5 1346.20  619.51
   2 -13  -428688.10 1398.49
  -2  13   430029.60 1809.70
   2 -13  -3  657.92  259.69
  -2  13   3  659.79  528.54
   2 -13  -2 6714.29  538.65
  -2  13   2 6432.81  876.95
   2 -13  -1 5728.80  344.52
  -2  13   1 6545.23  871.08
   2 -13   021288.90  979.85
  -2  13   023062.50 1602.24
  -2  13  -1 3839.46  728.77
  -2  13  -1 1557.73  303.63
  -2  13  -2 7514.58  553.02
  -2  13  -2 8102.78  723.18
  -2  13  -325833.20 1458.53
  -2  13  -325592.30 1111.28
   2 -13   4  418.54  412.81
  -2  13  -4  464.08  276.48
   2 -13   5  208.41  398.89
  -2  13  -5  528.85  179.71
   2 -13   6 1550.59  286.51
  -2  13  -6   20.35  369.19
   2 -13   7 1719.69  295.11
  -2  13  -7  202.25  230.86
   2 -13   8 1053.12  298.27
  -2  13  -8  -32.13  388.37
   2 -13   9 1174.31  502.48
  -2  13  -9  623.19  277.78
   2 -13  10  306.83  522.01
  -2  13 -10 1135.83  487.12
   2 -13  11   44.86  422.40
  -2  13 -11  185.18  256.34
   2 -13  12   -1.41  366.81
  -2  13 -12 -103.32  383.36
   2 -13  13 -107.03  620.11
  -2  13 -13 1812.20  619.65
   2 -13  14   -7.46  488.06
  -2  13 -14  405.22  515.67
   2 -12 -16  -49.66  337.85
  -2  12  16  166.64  280.02
   2 -12 -15   14.36  474.46
  -2  12  15 1839.66  627.60
   2 -12 -14   -5.25  455.20
  -2  12  14 2509.79  622.96
   2 -12 -13  -26.56  498.61
  -2  12  13 3429.99  457.65
   2 -12 -12  117.13  294.45
  -2  12  12  116.10  405.46
   2 -12 -11 1991.30  483.14
  -2  12  11 2555.86  435.59
   2 -12 -10 2771.86  339.72
  -2  12  10 3331.44  697.49
   2 -12  -9 1952.56  267.33
  -2  12   9 1292.00  584.79
   2 -12  -8 3517.14  489.31
  -2  12   8 4651.91  481.38
   2 -12  -713717.00  880.30
  -2  12   714200.90 1115.12
   2 -12  -6 2240.26  262.13
  -2  12   6 2578.01  619.86
   2 -12  -5 7072.65  590.76
  -2  12   5 8991.84  909.71
   2 -12  -413251.40  796.19
  -2  12   413076.20 1083.91
   2 -12  -3 4045.97  417.13
  -2  12   3 3404.75  689.86
   2 -12  -2  -66.20  143.90
  -2  12   2  135.18  313.99
   2 -12  -1 2573.89  299.74
  -2  12   1 2554.72  404.29
  -2  12   1 2332.32  230.04
   2 -12   0 1661.47  248.10
  -2  12   0 1910.99  365.41
  -2  12   0 1752.64  229.61
   2 -12   1 1891.39  237.50
  -2  12  -1 1062.29  240.74
  -2  12  -1 2034.31  594.35
  -2  12  -2 2700.00  704.15
  -2  12  -2 1855.60  289.11
  -2  12  -3  298.89  304.93
  -2  12  -3  550.69  234.90
   2 -12   414829.30  779.88
  -2  12  -413120.70  801.46
   2 -12   5 5804.13  660.27
  -2  12  -5 5105.03  527.42
   2 -12   6  -95.16  174.15
  -2  12  -6  -93.89  235.49
   2 -12   7 8793.63  586.82
  -2  12  -7 8718.13  765.38
   2 -12   8  594.78  456.32
  -2  12  -8 1165.36  403.94
   2 -12   9 1529.88  489.13
  -2  12  -9  615.03  451.67
   2 -12  10  490.54  391.97
  -2  12 -10   91.55  383.12
   2 -12  11  408.80  283.29
  -2  12 -11  870.15  461.18
   2 -12  12   31.15  231.26
  -2  12 -12  203.25  242.62
   2 -12  13   18.30  236.67
  -2  12 -13  281.65  412.63
   2 -12  14  -22.54  319.88
  -2  12 -14 1009.53  342.13
   2 -12  15  -10.77  253.01
  -2  12 -15  241.46  438.91
   2 -11 -17  -75.36  238.02
  -2  11  17  475.97  287.44
   2 -11 -16  -17.20  256.15
  -2  11  16 1006.41  319.09
   2 -11 -15  -69.62  368.42
  -2  11  15  724.16  463.43
   2 -11 -14 -185.60  323.42
  -2  11  14  675.56  420.01
   2 -11 -13 -103.92  592.37
  -2  11  13 8355.62  582.85
   2 -11 -12 2595.39  538.88
  -2  11  12 2783.21  658.16
   2 -11 -11 4887.56  586.46
  -2  11  11 4322.73  462.63
   2 -11 -10 2135.73  426.68
  -2  11  10 2126.35  565.90
   2 -11  -9  964.66  209.02
  -2  11   9  590.43  458.01
   2 -11  -818801.10  898.47
  -2  11   818977.40  994.84
   2 -11  -7  117.01  240.77
  -2  11   7  326.41  229.18
   2 -11  -6  731.55  171.46
  -2  11   6 1045.86  433.93
   2 -11  -5 6649.26  509.68
  -2  11   5 8206.77  759.43
   2 -11  -410791.70  626.09
  -2  11   410043.90  639.92
   2 -11  -317965.50  733.79
  -2  11   319703.00  980.08
  -2  11   318633.80  691.87
   2 -11  -210833.00  590.94
  -2  11   210443.70  670.72
  -2  11   211719.00  459.94
   2 -11  -1  101.16  137.72
  -2  11   1   51.47   95.84
  -2  11   1  180.91  301.38
   2 -11   0  431.90  158.61
  -2  11   0  442.04  396.94
  -2  11   0  177.75  140.57
   2 -11   1 3332.14  262.19
  -2  11  -1 2553.31  272.66
  -2  11  -1 3197.81  405.23
   2 -11   2  431.89  138.79
  -2  11  -2  558.38  120.69
  -2  11  -2  739.62  467.12
   2 -11   3 5910.21  312.74
  -2  11  -3 6385.05  465.68
  -2  11  -3 4981.79  540.71
   2 -11   4 2626.94  309.24
  -2  11  -4 2013.57  229.31
   2 -11   5  448.39  314.89
  -2  11  -5  225.21  234.75
   2 -11   6  649.51  226.97
  -2  11  -6  995.42  192.59
   2 -11   7  276.37  192.97
  -2  11  -7   42.00  269.90
   2 -11   8 5954.38  673.37
  -2  11  -8 5615.83  476.61
   2 -11   9  372.87  421.30
  -2  11  -9 1114.46  395.40
   2 -11  10  -54.95  195.74
  -2  11 -10  379.99  206.44
   2 -11  11 -216.11  186.04
  -2  11 -11  722.30  299.01
   2 -11  12 -384.06  214.54
  -2  11 -12  170.07  231.05
   2 -11  13   22.05  410.96
  -2  11 -13  487.76  436.69
   2 -11  14   13.86  431.21
  -2  11 -14  273.92  272.14
   2 -11  15  -34.87  423.66
  -2  11 -15  255.14  443.56
   2 -11  16   -6.94  419.77
  -2  11 -16  -98.39  274.10
  -2  10  18  117.41  288.04
   2 -10 -17 -122.43  175.91
  -2  10  17  115.96  232.36
   2 -10 -16   86.81  199.60
  -2  10  16  231.25  264.11
   2 -10 -15 -114.89  184.73
  -2  10  15 -207.93  407.77
   2 -10 -14   -9.03  220.63
  -2  10  14   34.38  279.03
   2 -10 -13  182.37  251.81
  -2  10  13 -172.01  192.59
   2 -10 -12  146.71  285.30
  -2  10  12  248.93  351.08
   2 -10 -11 1993.54  430.99
  -2  10  11 1972.01  348.52
   2 -10 -10 1672.70  375.27
  -2  10  10 1254.83  495.17
   2 -10  -9 1196.70  210.59
  -2  10   9  694.87  266.60
   2 -10  -8  334.48  151.72
  -2  10   8  194.99  201.17
   2 -10  -740460.40 1724.49
  -2  10   738729.00 1655.54
   2 -10  -6  273.11  221.91
  -2  10   6  438.07  212.80
   2 -10  -5 6106.40  451.60
  -2  10   5 6561.03  471.29
  -2  10   5 5546.29  220.64
   2 -10  -4  102.36   99.29
  -2  10   4  240.08  166.39
  -2  10   4   52.34   47.78
   2 -10  -310347.60  561.89
  -2  10   310538.80  373.49
  -2  10   310121.20  602.46
   2 -10  -2 1446.06  242.53
  -2  10   2 1174.37  450.18
  -2  10   2 1796.25  143.83
   2 -10  -1 1443.17  211.81
  -2  10   1 1150.92  281.33
  -2  10   1 1758.16  198.66
   2 -10   0 1281.94  189.25
  -2  10   0 1088.54  465.74
  -2  10   0 1715.80  177.97
   2 -10   113605.20  559.04
  -2  10  -114525.10 1041.41
  -2  10  -114714.80  618.18
   2 -10   2 2918.46  216.79
  -2  10  -2 3367.85  394.36
  -2  10  -2 2995.47  205.42
   2 -10   333045.50 1099.52
  -2  10  -332540.20 1343.28
  -2  10  -335535.20 1879.21
   2 -10   4 3841.71  336.02
   2 -10   4 3196.75  184.63
  -2  10  -4 3428.71  258.33
   2 -10   518194.30 1010.77
  -2  10  -518456.90  922.74
   2 -10   620488.10  906.49
  -2  10  -620776.70  907.70
   2 -10   7 7133.95  633.01
  -2  10  -7 5105.64  543.69
   2 -10   8  122.36  286.43
  -2  10  -8 -260.51  167.96
   2 -10   9    0.29  175.99
  -2  10  -9  358.75  273.10
   2 -10  10 1219.63  439.22
  -2  10 -10 1134.11  430.00
   2 -10  11  -95.26  317.03
  -2  10 -11  364.61  330.41
   2 -10  12  487.61  441.18
  -2  10 -12  733.67  450.87
   2 -10  13 1214.88  499.88
  -2  10 -13  834.96  533.84
   2 -10  14  -51.51  216.14
  -2  10 -14  443.11  374.89
   2 -10  15  -50.58  271.23
  -2  10 -15 1097.38  469.82
   2 -10  16 1182.46  368.91
  -2  10 -16  740.80  630.25
   2 -10  17  323.07  340.24
  -2  10 -17  519.18  352.22
   2  -9 -18  -89.88  364.86
  -2   9  18  263.09  273.39
   2  -9 -17  740.97  403.67
  -2   9  17  519.36  333.49
   2  -9 -16  114.08  170.26
  -2   9  16  -35.69  212.68
   2  -9 -15 -169.98  121.91
  -2   9  15  771.64  261.88
   2  -9 -14 1637.63  285.55
  -2   9  14 2135.34  563.23
   2  -9 -13 4468.02  538.75
  -2   9  13 3586.22  431.45
   2  -9 -12 2265.69  441.72
  -2   9  12 2893.97  549.57
   2  -9 -11 3850.98  498.68
  -2   9  11 5377.79  422.98
   2  -9 -10 7857.34  644.33
  -2   9  10 9083.46  751.30
   2  -9  -9 4015.30  460.39
  -2   9   9 4626.61  399.26
   2  -9  -8 1869.20  212.68
  -2   9   8 1101.46  269.33
   2  -9  -7 4284.83  291.14
  -2   9   7 3229.23  169.49
  -2   9   7 4340.14  525.50
   2  -9  -6   36.37  171.00
  -2   9   6   98.72   42.71
  -2   9   6  186.83  257.68
   2  -9  -5   75.65   84.76
  -2   9   5   43.45  145.61
  -2   9   5   31.48   40.22
  -2   9   5   37.20   34.47
   2  -9  -4  189.12  162.85
  -2   9   4  143.85   53.41
  -2   9   4  200.55   59.25
  -2   9   4  353.68  169.08
   2  -9  -3 2903.85  166.82
   2  -9  -3 4157.05  310.66
  -2   9   3 4738.27  506.21
  -2   9   3 3429.69  169.54
   2  -9  -2 1021.79  190.97
  -2   9   2 1046.03  233.74
  -2   9   2 1400.24  138.71
   2  -9  -1 4826.22  312.22
  -2   9   1 5409.07  250.83
  -2   9   1 6077.18  610.93
   2  -9   0  937.88  164.32
  -2   9   0  764.80  244.76
  -2   9   0 1006.85  143.87
   2  -9   1  139.83  106.32
  -2   9  -1  443.92  313.53
  -2   9  -1  269.15  118.33
   2  -9   2  300.08   95.47
  -2   9  -2  401.44  210.90
  -2   9  -2  259.73   89.19
   2  -9   3 5637.54  242.57
  -2   9  -3 6137.58  397.05
  -2   9  -3 5669.18  700.02
   2  -9   4 1858.02  124.47
   2  -9   4 2908.06  392.68
  -2   9  -4 1999.81  276.19
   2  -9   543765.30 1281.28
   2  -9   549367.50 1874.12
  -2   9  -550253.90 1966.54
   2  -9   6 3626.73  463.93
  -2   9  -6 4911.36  435.63
   2  -9   7  187.72  153.20
  -2   9  -7  -54.11  216.61
   2  -9   8 1023.46  231.16
  -2   9  -8 1357.68  347.27
   2  -9   916098.70  989.76
  -2   9  -917340.20  887.37
   2  -9  10 6180.58  471.59
  -2   9 -10 7052.96  711.10
   2  -9  11 4657.27  431.48
  -2   9 -11 5682.94  494.23
   2  -9  12  560.31  242.38
  -2   9 -12  381.52  408.90
   2  -9  13 9229.66  903.36
  -2   9 -13 8877.44  718.99
   2  -9  14 -209.16  386.78
  -2   9 -14 -233.54  414.10
   2  -9  15  -16.50  259.62
  -2   9 -15    4.33  164.80
   2  -9  16  218.02  466.61
  -2   9 -16  494.98  485.46
   2  -9  17 1288.39  584.16
  -2   9 -17  548.63  364.73
   2  -9  18  925.36  627.99
  -2   9 -18  838.28  655.99
   2  -8 -19 -305.99  291.06
  -2   8  19  137.93  224.39
   2  -8 -18  842.53  291.43
  -2   8  18 1232.83  361.90
   2  -8 -17   29.38  352.42
  -2   8  17  411.78  261.62
   2  -8 -16 -155.22  288.06
  -2   8  16  -69.68  216.64
   2  -8 -15   91.92  177.19
  -2   8  15  214.72  215.68
   2  -8 -14  -56.46  130.77
  -2   8  14  135.54  259.66
   2  -8 -13 1966.92  422.14
  -2   8  13 2154.69  518.20
   2  -8 -12 2242.30  410.00
  -2   8  12 3199.48  337.92
   2  -8 -11  309.64  256.48
  -2   8  11  441.88  326.91
   2  -8 -10  242.96  221.75
  -2   8  10  141.33  169.12
   2  -8  -9 1614.26  333.43
  -2   8   9 2078.17  176.19
  -2   8   9 2584.67  272.31
   2  -8  -8 5613.74  446.24
  -2   8   8 5028.40  207.52
  -2   8   8 5609.34  537.22
   2  -8  -7 8239.29  520.28
  -2   8   7 7666.50  628.18
   2  -8  -6 6566.32  338.25
  -2   8   6 6247.49  220.82
  -2   8   6 7890.51  589.90
  -2   8   6 6677.79  224.41
   2  -8  -5 8204.44  466.57
  -2   8   5 8496.28  458.84
  -2   8   5 6532.00  190.98
  -2   8   5 7107.63  223.84
   2  -8  -410749.90  431.12
  -2   8   4 9431.96  303.18
  -2   8   412156.70  575.10
  -2   8   4 9822.61  285.14
   2  -8  -3 2711.20  129.19
   2  -8  -3 2635.01  255.81
  -2   8   3 2772.88  111.93
  -2   8   3 3745.05  439.51
   2  -8  -236197.40 1270.94
   2  -8  -232396.50  968.83
  -2   8   236201.30 1394.23
  -2   8   234735.20 1038.41
   2  -8  -1 1598.29  126.71
   2  -8  -1 1430.38  121.33
  -2   8   1 1731.79  156.48
  -2   8   1 1951.15  253.05
   2  -8   010483.80  430.03
  -2   8   010026.60  739.37
  -2   8   010621.60  399.97
   2  -8   1 7348.81  265.05
  -2   8  -1 7437.48  353.73
  -2   8  -1 7779.50  639.88
   2  -8   2 8702.32  332.70
  -2   8  -2 9106.79  435.50
  -2   8  -2 8273.52  516.39
   2  -8   3  283.87   68.73
  -2   8  -3  346.48  200.23
  -2   8  -3  157.51   79.20
  -2   8  -3  125.49  147.45
   2  -8   4  748.33  283.27
   2  -8   4  865.60   74.31
  -2   8  -4  661.63   85.92
  -2   8  -4  471.46  199.72
   2  -8   5 5662.72  187.54
   2  -8   5 7273.59  392.92
  -2   8  -5 5844.21  175.06
  -2   8  -5 5868.09  334.13
   2  -8   610370.90  650.72
  -2   8  -6 9688.81  597.55
  -2   8  -6 9431.52  240.14
  -2   8  -6 9833.12  244.27
   2  -8   720214.10 1033.21
  -2   8  -720781.20  881.97
   2  -8   8 8173.25  636.70
  -2   8  -8 6769.50  589.23
   2  -8   9 3987.41  334.84
  -2   8  -9 3512.68  328.93
   2  -8  10  146.82  264.43
  -2   8 -10  107.56  269.19
   2  -8  1123256.40 1309.54
  -2   8 -1121450.90 1123.37
   2  -8  12 1766.11  284.73
  -2   8 -12  874.72  463.46
   2  -8  13 4453.67  442.23
  -2   8 -13 4205.60  488.04
   2  -8  14  319.88  228.27
  -2   8 -14   58.20  390.07
   2  -8  15 1305.42  330.17
  -2   8 -15  459.44  326.12
   2  -8  16   -0.27  210.43
  -2   8 -16  176.66  360.50
   2  -8  17  -39.50  259.58
  -2   8 -17  427.33  274.96
   2  -8  18  183.39  278.64
  -2   8 -18   91.08  480.66
   2  -8  19  818.41  394.66
   2  -7 -19  192.50  346.86
  -2   7  19   83.24  426.63
   2  -7 -18 1010.78  287.83
  -2   7  18  927.10  545.18
   2  -7 -17   -8.56  140.47
  -2   7  17    3.13  261.57
   2  -7 -16 4992.20  654.44
  -2   7  16 6143.31  509.04
   2  -7 -15 8149.23  755.01
  -2   7  15 9321.77  634.37
   2  -7 -14 5635.78  435.45
  -2   7  14 6037.84  480.28
   2  -7 -13 3756.75  335.46
  -2   7  13 4100.71  547.54
   2  -7 -12 2216.22  391.76
  -2   7  12 2390.07  230.27
  -2   7  12 2811.21  308.67
   2  -7 -11 3721.97  437.42
  -2   7  11 3390.72  250.37
  -2   7  11 4453.58  497.59
   2  -7 -10 3734.41  402.19
  -2   7  10 3438.88  262.88
  -2   7  10 2764.22  297.64
   2  -7  -9 3094.02  372.81
  -2   7   9 3434.76  444.24
  -2   7   9 3058.96  216.02
   2  -7  -8  678.14  211.84
  -2   7   8  343.96   92.24
  -2   7   8  371.70   72.26
  -2   7   8  654.40  263.32
   2  -7  -7   -7.85  119.92
  -2   7   7  -62.81  152.44
  -2   7   7  -16.75   33.38
  -2   7   7   17.46   40.79
   2  -7  -6  732.16  198.69
  -2   7   6  808.72  262.75
  -2   7   6  617.42   60.60
  -2   7   6  434.13   56.05
   2  -7  -5 7158.94  325.14
  -2   7   5 6445.33  192.06
  -2   7   5 6881.54  200.00
  -2   7   5 7552.42  545.15
   2  -7  -4 6060.11  365.89
  -2   7   4 7193.49  384.63
  -2   7   4 5538.35  161.81
  -2   7   4 5783.86  159.50
   2  -7  -3   45.46   69.83
   2  -7  -3   74.19   34.61
  -2   7   3  180.91  201.21
  -2   7   3   40.10   26.62
   2  -7  -2  199.38   72.76
   2  -7  -2  172.78   44.50
  -2   7   2  178.25   65.59
  -2   7   2  113.22  227.37
   2  -7  -143903.10 1444.00
   2  -7  -139214.20 1211.58
  -2   7   143868.30 1311.26
  -2   7   145212.20 1844.00
   2  -7   0 7160.88  311.54
   2  -7   0 6159.58  259.39
  -2   7   0 6350.72  402.06
  -2   7   0 7052.55  279.68
   2  -7   120717.40  672.73
  -2   7  -120614.90  654.52
  -2   7  -120701.00  876.53
   2  -7   212285.80  410.10
  -2   7  -213153.00  648.80
  -2   7  -213597.00  542.81
  -2   7  -211560.50  382.86
   2  -7   3  865.65   77.37
  -2   7  -3  881.28   70.34
  -2   7  -3  870.75  228.13
  -2   7  -3  980.52  187.32
   2  -7   414481.90  415.99
   2  -7   415889.70  638.73
  -2   7  -414158.40  408.94
  -2   7  -416940.20  707.27
   2  -7   514961.70  738.74
  -2   7  -512730.90  318.86
  -2   7  -514013.20  357.79
  -2   7  -515461.70  704.43
   2  -7   6 3496.03  400.51
  -2   7  -6 3962.57  265.79
   2  -7   7 6573.81  381.63
  -2   7  -7 5525.83  467.89
   2  -7   8  899.90  292.50
  -2   7  -8  616.28  165.43
   2  -7   9  193.14  152.05
  -2   7  -9  180.62  247.06
   2  -7  1012012.50  616.07
  -2   7 -1012256.10  681.01
   2  -7  11 5033.59  560.90
  -2   7 -11 5770.03  639.57
   2  -7  1226514.00 1458.97
  -2   7 -1225121.00 1295.84
   2  -7  13 2430.35  504.53
  -2   7 -13 1860.03  522.10
   2  -7  14  576.74  442.91
  -2   7 -14 1044.43  294.65
   2  -7  15 1306.39  530.45
  -2   7 -15 1549.27  542.59
   2  -7  16 3371.63  698.13
  -2   7 -16 3045.52  448.17
   2  -7  17  883.76  536.10
  -2   7 -17 1134.66  560.71
   2  -7  18  933.38  546.11
  -2   7 -18  428.54  329.25
   2  -7  19  852.17  573.33
  -2   7 -19   98.26  568.03
   2  -6 -20  438.21  480.62
  -2   6  20 1050.35  371.19
   2  -6 -19 1411.74  333.14
  -2   6  19 2101.90  625.26
   2  -6 -18  190.54  359.21
  -2   6  18  508.05  430.00
   2  -6 -17 1191.81  287.54
  -2   6  17 1532.94  526.80
   2  -6 -16 8092.94  750.50
  -2   6  16 8792.33  839.89
   2  -6 -15 1961.24  413.50
  -2   6  15 1371.59  459.10
   2  -6 -14 1036.72  209.49
  -2   6  14  699.43  231.88
   2  -6 -13 1297.78  206.14
  -2   6  13 1043.40  237.79
   2  -6 -1220264.20  955.92
   2  -6 -1221234.50 1119.96
  -2   6  1223999.30 1213.85
   2  -6 -1117189.00  795.80
   2  -6 -1117032.80  916.33
  -2   6  1119354.80  843.70
   2  -6 -10 2637.44  248.25
   2  -6 -10 2955.59  247.59
  -2   6  10 3756.08  418.51
   2  -6  -9 -213.72   92.63
  -2   6   9   89.65   69.55
  -2   6   9 -112.36  114.91
   2  -6  -8 7293.90  369.86
  -2   6   8 7416.84  318.81
  -2   6   8 7712.66  396.00
   2  -6  -7 4385.84  253.63
  -2   6   7 3874.34  176.12
  -2   6   7 3380.59  158.72
  -2   6   7 4712.19  289.16
   2  -6  -613210.50  513.05
  -2   6   612136.20  378.23
  -2   6   613757.60  568.80
  -2   6   614141.80  413.54
   2  -6  -5  928.77  196.60
  -2   6   5  937.40   49.74
  -2   6   5  939.73   56.79
  -2   6   5 1149.04  260.50
   2  -6  -424743.20  913.19
  -2   6   423220.20  867.37
   2  -6  -3 9895.15  370.68
  -2   6   3 9136.66  228.86
  -2   6   310184.10  244.19
  -2   6   310487.10  476.52
   2  -6  -226373.90  713.61
   2  -6  -225958.20  824.94
  -2   6   226858.20 1156.49
  -2   6   227107.80  729.52
   2  -6  -127607.20  843.78
   2  -6  -126093.80  745.66
  -2   6   126359.10 1007.64
  -2   6   127225.60  771.49
   2  -6   087332.70 2867.63
   2  -6   093234.90 3028.62
  -2   6   086852.60 3171.48
  -2   6   089633.70 2855.49
   2  -6   1 4119.02  198.22
   2  -6   1 3814.70  181.73
  -2   6  -1 3310.22  162.92
  -2   6  -1 4522.24  323.15
  -2   6  -1 4432.46  223.10
   2  -6   2 1312.03  100.89
  -2   6  -2 1574.14  373.30
  -2   6  -2 1499.78   93.31
  -2   6  -2 1612.52  170.70
   2  -6   324746.60  678.41
  -2   6  -324417.70  686.54
  -2   6  -324327.50  809.05
   2  -6   4  367.80  197.72
   2  -6   4  191.71   40.58
  -2   6  -4  238.56   35.22
  -2   6  -4  174.68  148.33
   2  -6   5 1848.72  290.44
  -2   6  -5 1809.48  167.55
   2  -6   6    2.69   95.57
  -2   6  -6 -118.65  143.09
   2  -6   7 5790.00  334.73
  -2   6  -7 4778.43  309.22
   2  -6   8 4770.09  429.93
  -2   6  -8 4041.42  433.91
   2  -6   9 3617.25  429.08
  -2   6  -9 3543.99  305.44
   2  -6  10  976.86  209.77
  -2   6 -10 1154.00  335.87
   2  -6  11  -21.15  225.79
  -2   6 -11   96.17  149.87
   2  -6  12 4071.60  542.90
  -2   6 -12 3640.79  555.94
   2  -6  13 8306.20  745.39
  -2   6 -13 6906.95  558.82
   2  -6  14  119.22  357.88
  -2   6 -14  449.41  366.22
   2  -6  1516667.80 1191.88
  -2   6 -1513477.60  932.94
   2  -6  16  -61.07  390.02
  -2   6 -16  429.81  390.02
   2  -6  17  795.64  463.06
  -2   6 -17  223.43  485.20
   2  -6  18 1192.63  510.45
  -2   6 -18  361.39  311.31
   2  -6  19  816.51  347.90
  -2   6 -19  627.80  594.30
   2  -6  20 1660.42  445.67
   2  -5 -20   29.44  365.74
  -2   5  20  405.72  451.20
   2  -5 -19  902.30  422.15
  -2   5  19  600.89  515.81
   2  -5 -18 -150.36  146.54
  -2   5  18  667.50  295.57
   2  -5 -17 1382.33  440.69
  -2   5  17 1167.28  489.02
   2  -5 -16 3353.98  362.67
  -2   5  16 2967.92  596.52
   2  -5 -15    8.87  252.74
  -2   5  15 -286.16  291.37
   2  -5 -14    3.27  190.59
   2  -5 -14  -73.47  125.19
  -2   5  14  -43.56  246.74
   2  -5 -1310545.80  698.47
   2  -5 -1311605.30  604.92
  -2   5  1311978.00  619.97
   2  -5 -12 4511.99  403.54
   2  -5 -12 5168.16  473.94
  -2   5  12 4532.38  345.29
   2  -5 -11 1111.28  209.69
   2  -5 -11  524.50  265.74
  -2   5  11  722.88  306.15
   2  -5 -10 1988.34  196.85
   2  -5 -10 1548.42  205.15
  -2   5  10 1565.59  212.16
   2  -5  -9  105.53   96.43
   2  -5  -9    9.41   96.91
  -2   5   9  145.48  180.41
   2  -5  -8  -93.06  149.16
   2  -5  -8   86.70   83.64
  -2   5   8   57.78  169.32
  -2   5   8  115.38   69.14
   2  -5  -723021.70  939.10
   2  -5  -722091.80  714.88
  -2   5   719865.70  684.48
  -2   5   723920.70  996.06
   2  -5  -6  995.54  213.45
  -2   5   6  958.42   69.84
  -2   5   6  777.71  254.16
  -2   5   6  870.37   88.41
   2  -5  -525141.60  931.53
  -2   5   524959.70  873.64
  -2   5   523615.90  641.18
  -2   5   523224.90  610.70
   2  -5  -4   61.97  130.04
  -2   5   4  289.97  177.87
   2  -5  -3 3923.50  186.08
  -2   5   3 4555.54  373.49
   2  -5  -2 2927.52   77.50
   2  -5  -2 3486.54  216.10
  -2   5   2 3245.79   82.97
  -2   5   2 3359.24  234.68
   2  -5  -127019.50  853.23
   2  -5  -126292.30  718.75
  -2   5   124889.40 1044.81
  -2   5   126440.60  724.23
   2  -5   024703.80  737.46
   2  -5   026668.80  748.00
  -2   5   025146.60  725.63
  -2   5   024118.70  755.99
  -2   5   026385.10  955.12
   2  -5   1 6233.56  213.61
   2  -5   1 5427.08  212.35
  -2   5  -1 5598.50  476.07
  -2   5  -1 5619.74  205.62
  -2   5  -1 6099.03  247.51
   2  -5   2   56.43   38.94
  -2   5  -2   53.82   35.66
  -2   5  -2   38.48  130.60
  -2   5  -2  111.11   87.83
   2  -5   338272.00 1273.84
   2  -5   331070.70  819.57
  -2   5  -332812.80  874.50
  -2   5  -334739.10 1105.96
   2  -5   4 4282.15  374.30
  -2   5  -4 4603.44  311.54
   2  -5   516996.50  754.36
  -2   5  -515944.00  607.66
   2  -5   668923.50 2564.95
  -2   5  -668701.20 2533.57
   2  -5   7 1414.42  168.61
  -2   5  -7  751.41  273.90
   2  -5   8  980.53  269.95
  -2   5  -8  784.01  168.52
   2  -5   9 2113.02  216.19
  -2   5  -9  968.07  336.75
   2  -5  10  441.07  155.34
  -2   5 -10  190.14   63.13
  -2   5 -10  569.03  166.08
  -2   5 -10  304.66   47.40
   2  -5  11  493.08  268.42
  -2   5 -11   63.37  278.56
   2  -5  12  115.46  238.49
  -2   5 -12   72.36   52.66
  -2   5 -12    3.79  155.29
   2  -5  13 1437.35  427.31
  -2   5 -13 1612.05  443.13
   2  -5  14 2223.08  517.74
  -2   5 -14 2835.74  350.91
   2  -5  15  826.34  459.27
  -2   5 -15 1246.72  303.03
   2  -5  16  315.78  395.94
  -2   5 -16  337.87  414.82
   2  -5  17  511.64  454.20
  -2   5 -17  494.95  283.20
   2  -5  18   28.20  253.06
  -2   5 -18  786.30  446.89
   2  -5  19  300.96  233.45
  -2   5 -19 -196.21  240.23
   2  -5  20 2258.57  734.40
  -2   5 -20 1319.01  762.13
   2  -4 -20  804.43  271.75
  -2   4  20  716.45  546.19
   2  -4 -19  527.67  390.17
  -2   4  19  666.46  476.37
   2  -4 -18  736.59  245.53
  -2   4  18 1070.54  475.70
   2  -4 -17  329.50  291.80
  -2   4  17   -4.04  347.65
   2  -4 -16 3115.61  574.44
   2  -4 -16 4772.47  427.17
  -2   4  16 4828.57  633.11
   2  -4 -15  -59.63  188.28
   2  -4 -15   76.41  188.95
  -2   4  15   18.47  223.48
   2  -4 -14  673.47  296.98
   2  -4 -14  574.21  180.93
  -2   4  14 1085.88  340.54
   2  -4 -13 1908.07  223.97
   2  -4 -13 2603.97  335.29
  -2   4  13 1754.44  392.82
   2  -4 -12 4946.60  459.61
   2  -4 -12 4391.27  407.10
  -2   4  12 6146.99  503.09
   2  -4 -11 1377.36  195.84
   2  -4 -11 1445.89  240.58
  -2   4  11 1854.89  210.17
   2  -4 -1021737.10  864.03
   2  -4 -1021037.70  905.78
  -2   4  1023586.50 1039.52
   2  -4  -9 7212.35  462.98
   2  -4  -9 6766.63  361.85
  -2   4   9 7555.06  371.49
   2  -4  -810087.60  428.95
   2  -4  -810089.50  435.66
  -2   4   810491.40  559.76
   2  -4  -711629.00  423.27
   2  -4  -711148.20  453.47
  -2   4   7 9726.59  367.41
  -2   4   712223.50  584.76
   2  -4  -6 8651.40  350.04
   2  -4  -6 8691.99  450.04
  -2   4   6 8704.27  365.93
  -2   4   6 7657.33  266.93
   2  -4  -5103367.0 3279.80
   2  -4  -5105887.0 3724.41
  -2   4   5103677.0 3720.20
  -2   4   5100898.0 3212.10
   2  -4  -4 2510.22  230.32
  -2   4   4 2111.58   69.26
  -2   4   4 1864.73  164.83
  -2   4   4 2177.70   69.73
   2  -4  -395828.00 3211.10
  -2   4   393602.20 3302.28
   2  -4  -2 2897.37  143.41
  -2   4   2 2817.65  199.02
   2  -4  -1 1407.74   62.60
   2  -4  -1 1858.67  143.99
  -2   4   1 1527.38   70.87
  -2   4   1 1758.06  168.41
   2  -4   0  183.40   68.04
   2  -4   0  184.83   42.36
  -2   4   0  211.76  185.03
  -2   4   0   46.57   60.40
  -2   4   0  286.18   53.45
   2  -4   1  144.46   50.06
   2  -4   1  101.78   56.99
  -2   4  -1  171.49   74.17
  -2   4  -1  146.62   45.82
  -2   4  -1   93.43  192.02
   2  -4   2 2794.97   94.19
   2  -4   2 2622.56  163.25
  -2   4  -2 2732.63   91.72
  -2   4  -2 2461.90  361.71
  -2   4  -2 2760.84  185.78
   2  -4   3 7311.93  420.35
  -2   4  -3 8176.02  367.20
  -2   4  -3 6986.76  157.50
   2  -4   4 4479.28  347.60
  -2   4  -4 4289.18  294.15
   2  -4   529134.30 1021.27
  -2   4  -534515.30 1147.64
   2  -4   669101.00 2499.53
  -2   4  -670210.60 2578.60
   2  -4   721866.40  945.30
  -2   4  -722206.90  982.55
   2  -4   810846.40  485.09
  -2   4  -810002.60  289.83
  -2   4  -810774.20  506.71
   2  -4   9 1480.55   87.97
   2  -4   9 2135.91  207.10
  -2   4  -9 1164.52  330.77
  -2   4  -9 1599.69   85.49
   2  -4  1011649.20  684.85
  -2   4 -1010120.20  705.00
  -2   4 -1010695.90  348.61
   2  -4  11 5913.14  541.34
  -2   4 -11 5157.36  391.14
  -2   4 -11 6042.32  250.57
   2  -4  12  343.62  300.40
  -2   4 -12  406.68   88.63
  -2   4 -12  202.33  307.57
   2  -4  13 9547.54  719.48
  -2   4 -13 7730.80  370.99
  -2   4 -13 8253.59  576.06
   2  -4  14 6904.78  672.21
  -2   4 -14 4806.36  682.17
   2  -4  15  193.80  305.70
  -2   4 -15   53.47  197.02
   2  -4  16  835.69  444.33
  -2   4 -16  721.53  304.60
   2  -4  17 2088.55  376.37
  -2   4 -17 1426.69  612.98
   2  -4  18 1496.87  342.73
  -2   4 -18 1113.45  364.46
   2  -4  19  969.34  574.73
  -2   4 -19 1118.30  605.74
   2  -4  20 1179.05  634.51
  -2   4 -20 1073.25  412.57
   2  -4  21 2226.21  770.90
   2  -3 -20   37.38  374.13
  -2   3  20  760.95  464.47
   2  -3 -19   36.90  170.83
  -2   3  19  209.45  348.56
   2  -3 -18  948.58  278.46
   2  -3 -18  386.67  372.37
  -2   3  18  737.76  454.71
   2  -3 -17  -24.56  308.73
   2  -3 -17  247.85  164.38
  -2   3  17   18.56  196.50
   2  -3 -16  198.13  164.83
   2  -3 -16 -100.37  231.82
  -2   3  16   36.30  167.41
   2  -3 -15  460.69  174.83
   2  -3 -15  273.45  308.73
  -2   3  15  453.81  201.78
   2  -3 -1410298.30  596.30
   2  -3 -1411335.30  766.74
  -2   3  1411085.40  611.43
   2  -3 -13  381.91  219.66
   2  -3 -13   87.79  139.71
  -2   3  13  266.81  146.63
   2  -3 -12 1745.42  298.40
   2  -3 -12 1579.06  329.31
  -2   3  12 2114.73  228.82
   2  -3 -11 5205.87  322.54
   2  -3 -11 5068.98  394.83
  -2   3  11 5542.69  458.77
   2  -3 -1015888.10  706.01
   2  -3 -1014722.90  738.72
  -2   3  1017375.30  825.63
   2  -3  -911892.00  540.06
   2  -3  -911830.70  492.80
  -2   3   912155.90  495.72
   2  -3  -8 3835.04  253.34
   2  -3  -8 4040.19  333.36
  -2   3   8 4871.55  345.62
   2  -3  -724084.80  939.62
   2  -3  -724545.30  820.87
  -2   3   722751.10  912.00
   2  -3  -622172.20  701.74
   2  -3  -621422.90  728.91
  -2   3   623056.90  858.88
  -2   3   620247.60  645.32
   2  -3  -5 1283.13  185.13
   2  -3  -5 1169.45  121.60
  -2   3   5  987.19  192.80
  -2   3   5 1055.54   78.83
   2  -3  -4  184.51   58.68
   2  -3  -4  297.60  128.89
  -2   3   4  201.94  146.15
  -2   3   4  288.43   50.85
   2  -3  -355707.70 1472.51
   2  -3  -354846.90 1702.59
  -2   3   355239.90 1759.83
   2  -3  -2327086.012438.90
   2  -3  -130152.60  725.68
   2  -3  -130152.00  855.87
   2  -3  -131094.60  741.59
  -2   3   129123.20  880.17
  -2   3   130109.30 1073.91
   2  -3   0 1936.28   99.51
   2  -3   0 1865.32  120.75
  -2   3   0 1894.56  117.32
  -2   3   0 1618.69   99.05
  -2   3   0 2106.40  177.14
   2  -3   1  769.09   63.54
   2  -3   1  874.18   77.09
  -2   3  -1  599.29   96.84
  -2   3  -1  870.58  236.31
  -2   3  -1  519.31   56.62
   2  -3   2 5270.57  151.16
   2  -3   2 5669.16  252.10
   2  -3   2 5252.00  226.64
  -2   3  -2 5111.61  193.46
  -2   3  -2 5285.76  147.39
   2  -3   347379.60 1517.76
  -2   3  -349790.40 1628.91
   2  -3   439237.60 1376.80
  -2   3  -437212.40 1292.38
   2  -3   518228.60  734.09
  -2   3  -517863.20  744.58
   2  -3   648712.50 1767.59
   2  -3   651742.40 1363.31
  -2   3  -642732.10 1125.13
  -2   3  -657007.20 2013.59
   2  -3   730319.80 1066.11
   2  -3   728746.20  796.55
  -2   3  -731673.90 1268.91
  -2   3  -731439.70  854.32
   2  -3   853375.20 2019.22
   2  -3   849969.20 1505.70
  -2   3  -855406.60 1981.97
  -2   3  -853547.40 1542.91
   2  -3   919102.90  600.23
   2  -3   922148.30  849.85
  -2   3  -924291.90 1085.18
  -2   3  -922307.40  656.17
   2  -3  1010394.00  506.68
  -2   3 -10 9890.53  675.91
  -2   3 -1011873.20  396.96
   2  -3  11 9791.06  512.59
  -2   3 -11 8182.44  505.34
  -2   3 -11 9030.59  354.48
   2  -3  12  108.83  149.24
  -2   3 -12   30.92  263.44
  -2   3 -12  139.82   81.33
   2  -3  13 2615.60  284.91
  -2   3 -13 1891.15  461.31
  -2   3 -13 2139.32  196.29
   2  -3  14 1899.71  282.69
  -2   3 -14 1321.88  281.33
  -2   3 -14 1076.95  173.21
   2  -3  15 1119.30  409.63
  -2   3 -15 1379.50  440.60
  -2   3 -15  741.01  169.42
   2  -3  16 1237.16  506.86
  -2   3 -16 1682.69  340.10
   2  -3  17  766.40  288.75
  -2   3 -17  621.47  491.88
   2  -3  18 1123.52  354.19
  -2   3 -18 1989.15  595.85
   2  -3  19  751.78  390.98
  -2   3 -19 -160.40  251.10
   2  -3  20  249.30  533.88
  -2   3 -20  997.01  582.86
   2  -3  21  782.55  349.35
  -2   3 -21  246.51  383.72
   2  -2 -21 1112.29  485.35
  -2   2  21 1082.07  372.63
   2  -2 -20  373.99  248.46
  -2   2  20 1517.72  501.64
   2  -2 -19  352.94  275.04
   2  -2 -19  291.18  351.44
  -2   2  19  662.71  440.04
   2  -2 -18 1402.70  584.08
   2  -2 -18 2441.72  325.53
  -2   2  18 3354.93  407.74
   2  -2 -17 3346.08  517.93
   2  -2 -17 2810.26  404.43
  -2   2  17 3982.66  410.93
   2  -2 -16  221.16  273.04
   2  -2 -16   28.65  235.60
  -2   2  16   43.51  275.99
   2  -2 -15 1411.79  243.03
   2  -2 -15 1064.49  215.51
  -2   2  15  967.38  394.27
   2  -2 -14  195.00  274.44
   2  -2 -14  591.73  249.38
  -2   2  14  242.09  289.54
   2  -2 -13  813.86  167.53
   2  -2 -13  626.46  274.07
  -2   2  13  608.51  289.26
   2  -2 -12 1632.31  292.82
   2  -2 -12 1368.42  285.69
  -2   2  12 1443.77  316.72
   2  -2 -11 2909.69  321.42
   2  -2 -11 2234.95  211.78
  -2   2  11 2967.19  343.04
   2  -2 -10 1654.29  166.06
   2  -2 -10 2232.92  271.98
  -2   2  10 1909.34  269.78
   2  -2  -918789.20  775.89
   2  -2  -919347.90  831.08
  -2   2   918361.70  689.45
   2  -2  -8 1831.18  214.38
   2  -2  -8 2123.99  180.25
  -2   2   8 2058.18  246.59
   2  -2  -7 3533.60  173.69
   2  -2  -7 3638.14  302.37
  -2   2   7 3862.98  296.49
   2  -2  -6  416.58  102.56
   2  -2  -6  610.68  114.43
  -2   2   6  426.62  166.96
  -2   2   6  576.58   98.60
   2  -2  -545685.70 1545.82
   2  -2  -545500.50 1372.59
  -2   2   546925.80 1462.73
  -2   2   543924.20 1339.62
   2  -2  -484636.80 2819.54
   2  -2  -484169.10 2554.52
  -2   2   482307.80 2513.01
  -2   2   484712.30 2713.38
   2  -2  -310071.10  323.04
   2  -2  -310524.80  299.49
   2  -2  -310384.40  340.65
  -2   2   311421.70  438.93
  -2   2   310080.40  267.41
   2  -2  -264658.40 2032.34
   2  -2  -262543.00 1989.15
  -2   2   265761.60 1996.26
  -2   2   265572.00 2107.09
  -2   2   264615.00 1755.19
   2  -2  -133540.00  856.17
   2  -2  -132114.20  962.34
   2  -2  -132767.00  814.72
   2  -2  -131811.40 1006.68
  -2   2   131103.70  874.89
  -2   2   131016.40 1039.49
   2  -2   077997.20 2325.91
   2  -2   077776.50 2270.23
   2  -2   072885.50 2400.84
  -2   2   079951.50 2337.26
  -2   2   072701.50 2187.01
  -2   2   074714.10 2515.98
   2  -2   126009.70  683.76
   2  -2   125374.60  903.71
   2  -2   126697.40  770.88
  -2   2  -124975.00  663.14
  -2   2  -127699.40  752.72
  -2   2  -125711.50  858.26
   2  -2   2 4987.44  221.88
   2  -2   2 4432.46  233.36
   2  -2   2 4797.61  140.22
   2  -2   2 4890.06  211.33
   2  -2   2 4456.28  125.03
  -2   2  -2 4481.93  237.81
   2  -2   3109379.0 3670.59
   2  -2   3102220.0 3376.46
  -2   2  -3105407.0 3450.62
   2  -2   4204814.0 7397.08
  -2   2  -4203710.0 7525.10
   2  -2   5100519.0 2940.46
   2  -2   593962.10 3161.39
  -2   2  -588942.70 2594.83
  -2   2  -598287.80 3314.84
   2  -2   647399.90 1685.30
   2  -2   648061.20 1333.58
  -2   2  -645893.50 1559.30
  -2   2  -648221.90 1317.75
   2  -2   721789.00  783.27
   2  -2   721468.40  603.88
  -2   2  -721234.80  791.16
  -2   2  -722309.10  651.59
   2  -2   8 4453.41  377.23
   2  -2   8 3813.79  160.90
  -2   2  -8 4525.47  284.03
  -2   2  -8 4523.72  181.61
   2  -2   9 8694.71  551.58
  -2   2  -9 8416.31  568.39
  -2   2  -9 8210.32  294.92
   2  -2  10 -123.60  171.24
  -2   2 -10  255.36  183.91
  -2   2 -10  -49.53   62.24
   2  -2  11  -84.20  192.52
  -2   2 -11  -28.14   73.03
  -2   2 -11  286.72  121.68
   2  -2  12 1454.38  370.47
  -2   2 -12 1334.44  244.44
  -2   2 -12 1511.40  155.04
   2  -2  1327103.10 1357.82
  -2   2 -1323836.50 1364.67
  -2   2 -1324783.90  926.58
   2  -2  14  250.57  198.44
  -2   2 -14  352.66  139.23
  -2   2 -14  472.00  211.46
   2  -2  15 1813.98  310.15
  -2   2 -15 2292.98  250.42
  -2   2 -15 1080.93  319.29
   2  -2  16  131.35  289.68
  -2   2 -16 -116.00  302.59
  -2   2 -16  -47.46  128.32
   2  -2  17  109.55  378.73
  -2   2 -17  226.20  234.16
   2  -2  18 7544.88  630.76
  -2   2 -18 6341.86  952.08
   2  -2  19  -56.41  507.33
  -2   2 -19 1145.59  342.95
   2  -2  20  677.13  460.88
  -2   2 -20   53.98  308.45
   2  -2  21 3147.69  514.63
  -2   2 -21 1471.85  850.19
   2  -1 -21   60.04  186.35
  -2   1  21   42.49  233.68
   2  -1 -20   12.64  332.23
   2  -1 -20  153.11  468.17
  -2   1  20  528.27  418.44
   2  -1 -19   32.53  127.29
   2  -1 -19 -108.89  173.51
  -2   1  19  150.86  261.70
   2  -1 -18  295.22  316.35
   2  -1 -18 -230.45  236.15
  -2   1  18  121.96  177.92
   2  -1 -17 1730.73  421.87
   2  -1 -17 2342.95  545.76
  -2   1  17 1655.47  499.70
   2  -1 -16 1010.66  222.26
   2  -1 -16 1078.37  263.07
  -2   1  16 1716.21  410.32
   2  -1 -15  317.19  263.31
   2  -1 -15  180.79  319.27
  -2   1  15  444.78  194.19
   2  -1 -14 1988.95  439.25
   2  -1 -14 3481.19  398.55
  -2   1  14 2651.44  280.85
   2  -1 -13 3730.24  283.45
   2  -1 -13 3977.29  331.57
  -2   1  13 4296.24  445.65
   2  -1 -12 8239.21  539.04
   2  -1 -12 7306.37  564.16
  -2   1  12 8207.44  558.20
   2  -1 -11 8530.98  550.79
   2  -1 -11 7689.17  489.64
  -2   1  11 8826.13  537.42
   2  -1 -10 7743.79  366.94
   2  -1 -10 6818.59  349.72
  -2   1  10 8112.45  482.05
   2  -1  -9 7906.49  467.41
   2  -1  -9 9015.82  473.26
  -2   1   9 8530.10  471.77
   2  -1  -8 2564.24  261.68
   2  -1  -8 2189.80  226.74
  -2   1   8 1704.15  153.71
   2  -1  -7 1872.90  206.63
   2  -1  -7 2080.89  165.52
  -2   1   7 2367.05  234.84
   2  -1  -6171007.0 6121.42
   2  -1  -6170784.0 6013.44
  -2   1   6173380.0 6256.76
   2  -1  -5 2497.51  176.04
   2  -1  -5 3043.59  158.83
  -2   1   5 3232.47  212.02
  -2   1   5 2326.09  110.77
   2  -1  -327637.70  812.00
   2  -1  -326986.90  815.16
   2  -1  -326828.80  762.51
  -2   1   325173.70  719.32
  -2   1   327346.20  825.52
   2  -1  -260995.70 1719.61
   2  -1  -256137.30 1680.72
   2  -1  -260668.30 1869.48
  -2   1   259190.10 1680.36
  -2   1   254162.10 1687.91
  -2   1   258005.30 1692.54
   2  -1  -1 1266.59  131.24
   2  -1  -1 1485.76   80.87
   2  -1  -1 1312.71  107.79
  -2   1   1 1452.37   90.69
  -2   1   1 1038.88   71.31
  -2   1   1 1436.20  136.08
   2  -1   0121407.0 3905.51
  -2   1   0114776.0 3807.93
  -2   1   0118416.0 3706.12
   2  -1   123132.00  695.64
   2  -1   125492.00  723.85
   2  -1   125752.80  690.94
   2  -1   125648.50  853.34
  -2   1  -125572.20  776.39
   2  -1   2  115.22  107.08
   2  -1   2  149.96   42.01
   2  -1   2  169.62   56.64
  -2   1  -2  165.42   44.81
  -2   1  -2  375.61  109.14
  -2   1  -2  167.67   55.40
   2  -1   320946.80  548.73
   2  -1   320879.80  723.64
   2  -1   318783.80  655.10
  -2   1  -320277.40  730.12
  -2   1  -320564.10  523.76
  -2   1  -320606.90  622.98
   2  -1   4 7945.53  209.66
   2  -1   4 7693.47  305.39
  -2   1  -4 8231.95  330.56
  -2   1  -4 8077.26  250.21
   2  -1   532483.40  877.76
   2  -1   532402.60 1046.37
  -2   1  -532424.90  910.05
  -2   1  -531744.50 1164.12
   2  -1   664768.60 2242.34
   2  -1   665233.60 1929.68
  -2   1  -664295.20 2168.87
  -2   1  -664649.20 1902.37
   2  -1   7 4224.06  349.70
   2  -1   7 3839.26  160.64
  -2   1  -7 4300.10  252.16
  -2   1  -7 4053.51  170.90
   2  -1   836361.60 1423.78
  -2   1  -842760.70 1634.50
  -2   1  -839318.90 1198.48
   2  -1   9122818.0 4689.06
  -2   1  -9123712.0 4182.73
  -2   1  -9124825.0 4828.43
   2  -1  10  232.49  241.67
  -2   1 -10  384.00  107.61
  -2   1 -10  857.42  159.35
   2  -1  11  882.43  263.01
  -2   1 -11  462.79  169.27
  -2   1 -11  378.18   78.65
   2  -1  12  339.98  148.67
  -2   1 -12  149.10   67.86
  -2   1 -12  307.73  153.48
   2  -1  13 1087.85  216.29
  -2   1 -13  927.79  368.87
  -2   1 -13  703.60  164.60
   2  -1  14 4705.55  561.23
  -2   1 -14 4098.74  327.86
  -2   1 -14 5285.91  648.74
   2  -1  15 -172.87  186.95
  -2   1 -15  392.07  195.25
  -2   1 -15  178.05  151.64
   2  -1  16  180.08  262.53
  -2   1 -16  875.16  453.16
  -2   1 -16  892.27  142.73
   2  -1  17 1086.45  476.19
  -2   1 -17  746.78  520.75
  -2   1 -17 1113.74  261.91
   2  -1  18  490.16  262.66
  -2   1 -18  410.04  293.15
   2  -1  19   70.98  401.28
  -2   1 -19  351.09  453.60
   2  -1  20 -287.82  257.41
  -2   1 -20   83.76  267.96
   2  -1  21 1847.02  433.81
  -2   1 -21  251.95  725.28
   2   0 -21   33.21  318.97
   2   0 -21  494.33  368.51
  -2   0  21  246.40  281.23
   2   0 -20 1580.82  557.34
   2   0 -20  605.43  237.58
  -2   0  20  148.80  504.37
   2   0 -19   99.86  253.54
   2   0 -19  -45.16  289.83
  -2   0  19  309.47  225.27
   2   0 -18 8551.90  962.34
   2   0 -18 8652.19  794.54
  -2   0  18 9168.82  910.62
   2   0 -17 4124.20  395.47
   2   0 -17 5720.67  751.29
  -2   0  17 5540.57  660.25
   2   0 -16 -132.15  213.09
   2   0 -16  158.69  168.61
  -2   0  16   62.15  157.30
   2   0 -15 2566.74  544.41
   2   0 -15 3130.97  420.98
  -2   0  15 3404.71  489.93
   2   0 -14  223.47  261.98
   2   0 -14   46.12  123.30
  -2   0  14  363.73  245.27
   2   0 -13 2429.01  236.62
   2   0 -13 2058.98  401.27
  -2   0  13 2472.27  251.64
   2   0 -1213719.70  657.29
   2   0 -1215088.70  755.82
  -2   0  1214982.00  775.70
   2   0 -1127336.10 1198.45
   2   0 -1126998.30 1128.57
  -2   0  1128010.10 1182.98
   2   0 -1016367.80  813.60
   2   0 -1019283.20  833.91
  -2   0  1020097.70  857.14
   2   0  -9  385.46  110.49
   2   0  -9  199.07  176.62
  -2   0   9  446.60  173.85
   2   0  -8 2540.57  179.13
   2   0  -8 2220.00  268.40
  -2   0   8 2988.43  266.74
   2   0  -7  263.43   92.15
   2   0  -7  251.88   96.90
  -2   0   7  237.64  139.41
   2   0  -616301.30  544.00
   2   0  -616676.80  628.44
  -2   0   615712.10  510.68
   2   0  -547208.00 1527.29
   2   0  -545244.90 1399.56
   2   0  -546744.80 1531.47
  -2   0   548688.50 1525.90
   2   0  -366254.30 2098.44
   2   0  -368275.80 2048.30
   2   0  -365547.60 1979.15
  -2   0   368694.40 2033.30
   2   0  -293747.20 2918.22
  -2   0   293669.00 2935.35
  -2   0   295885.10 2869.84
  -2   0   290899.60 2859.41
   2   0  -149121.00 1482.95
   2   0  -152753.00 1430.84
   2   0  -150715.70 1476.16
  -2   0   150956.40 1538.87
  -2   0   151689.20 1453.78
  -2   0   151780.70 1428.88
   2   0   041547.70 1173.17
   2   0   041472.20 1172.70
   2   0   043888.60 1252.06
   2   0   042972.80 1174.02
   2   0   041809.90 1232.43
  -2   0   043485.50 1245.56
   2   0   141828.70 1196.99
   2   0   142910.90 1228.86
   2   0   144493.80 1301.00
  -2   0  -145028.70 1269.36
  -2   0  -142565.80 1199.94
  -2   0  -143646.50 1251.19
   2   0   2 5196.75  197.58
   2   0   2 5929.43  196.99
   2   0   2 5733.54  253.31
  -2   0  -2 5795.19  206.21
  -2   0  -2 5174.44  290.87
  -2   0  -2 5213.39  212.46
   2   0   367266.60 2131.87
   2   0   373359.10 2141.31
   2   0   367640.80 2172.47
  -2   0  -369832.00 2046.30
  -2   0  -367269.80 2073.79
  -2   0  -368826.60 2181.57
   2   0   4 8945.35  272.34
   2   0   4 8940.40  331.16
  -2   0  -4 9305.43  294.23
  -2   0  -4 8829.19  347.15
   2   0   544138.80 1284.34
   2   0   545747.70 1570.15
  -2   0  -546335.70 1507.21
  -2   0  -546040.20 1338.99
   2   0   6  984.09   90.74
   2   0   6 1164.49  215.34
  -2   0  -6 1061.53  103.02
  -2   0  -6  870.14  138.82
   2   0   714202.70  651.81
  -2   0  -716146.70  737.45
  -2   0  -715024.00  487.95
   2   0   8 1578.62  173.55
  -2   0  -8 1162.60  285.71
  -2   0  -8 1434.69  143.21
   2   0   9 2322.25  214.33
  -2   0  -9 3306.40  363.38
  -2   0  -9 2503.15  132.55
   2   0  10 1452.10  287.90
  -2   0 -10 1125.48  293.84
  -2   0 -10  862.41  147.06
   2   0  11 2369.41  234.80
  -2   0 -11 2093.45  375.81
  -2   0 -11 2036.62  195.69
   2   0  12  164.94  210.74
  -2   0 -12  -16.39  102.07
  -2   0 -12  219.71  219.82
   2   0  1313796.70  854.61
  -2   0 -1313081.50  873.42
  -2   0 -1311924.30  566.62
   2   0  1416880.30  840.01
  -2   0 -1416716.50  913.09
  -2   0 -1417300.40  790.77
   2   0  1511464.90  875.83
  -2   0 -1510995.60  515.44
  -2   0 -1510036.60  682.79
   2   0  16 1043.29  257.79
  -2   0 -16  531.06  432.04
  -2   0 -16  588.67  229.80
   2   0  1713320.80 1063.17
  -2   0 -1712980.90 1162.38
  -2   0 -1712590.30  801.73
   2   0  18 1409.33  326.39
  -2   0 -18  687.07  335.04
  -2   0 -18 1012.03  206.12
   2   0  19  -48.71  366.99
  -2   0 -19   56.56  208.13
  -2   0 -19  349.99  403.73
   2   0  20 4503.77  521.07
  -2   0 -20 1858.78  880.57
   2   0  21  951.12  540.89
  -2   0 -21  182.82  355.39
   2   0  22  597.37  566.70
  -2   0 -22   40.32  633.47
   2   1 -21  719.88  491.52
   2   1 -21  286.49  324.74
  -2  -1  21 -140.94  261.40
   2   1 -20  563.36  508.60
   2   1 -20  -15.16  339.38
  -2  -1  20  714.66  456.54
   2   1 -19 -278.94  186.41
   2   1 -19 -245.13  264.58
  -2  -1  19 -300.89  238.66
   2   1 -18 1226.45  250.31
   2   1 -18 1439.81  551.23
  -2  -1  18 1275.20  480.43
   2   1 -17 3801.23  740.93
   2   1 -17 6794.62  647.22
  -2  -1  17 6386.47  516.75
   2   1 -16   69.69  206.02
   2   1 -16  161.25  245.43
  -2  -1  16  322.35  296.21
   2   1 -1526907.50 1355.29
   2   1 -1528828.90 1206.78
  -2  -1  1527763.10 1425.53
   2   1 -14 6002.90  617.50
   2   1 -14 5296.25  358.89
  -2  -1  14 5659.81  556.24
   2   1 -13 6296.36  488.74
   2   1 -13 6296.98  606.49
  -2  -1  13 6895.44  544.21
   2   1 -12  -89.96  123.18
   2   1 -12   35.25   94.62
  -2  -1  12    4.06   85.84
   2   1 -11 1446.96  198.53
   2   1 -11 1637.32  256.94
  -2  -1  11 2602.99  298.12
   2   1 -10  701.98  144.34
   2   1 -10  607.84  197.36
  -2  -1  10  621.01  213.39
   2   1  -933566.20 1219.18
   2   1  -934688.00 1296.87
  -2  -1   934833.70 1183.14
   2   1  -812926.20  577.87
   2   1  -813080.10  625.03
  -2  -1   813790.70  584.71
   2   1  -715098.70  534.88
   2   1  -715749.80  657.54
  -2  -1   716531.90  629.82
   2   1  -610912.30  457.52
   2   1  -611737.80  428.02
  -2  -1   611948.20  461.20
   2   1  -5 2373.28  157.73
   2   1  -5 2255.76  136.19
   2   1  -5 2656.81  153.51
  -2  -1   5 2478.43  173.59
   2   1  -4128773.0 4355.79
   2   1  -4126873.0 4151.68
   2   1  -4128712.0 4416.08
  -2  -1   4130814.0 4250.92
   2   1  -3 1506.65   92.06
   2   1  -3 1573.04  164.88
   2   1  -3 1197.21   99.31
  -2  -1   3 1127.75   90.79
  -2  -1   3 1236.37  120.59
   2   1  -2 4265.08  230.02
   2   1  -2 4457.43  244.64
   2   1  -2 4642.55  130.71
  -2  -1   2 4649.69  167.63
  -2  -1   2 4696.37  131.07
  -2  -1   2 4359.53  167.48
   2   1  -1 9843.73  191.92
   2   1  -1 9661.59  300.44
   2   1  -1 9320.53  286.23
   2   1  -110038.30  370.52
  -2  -1   1 9568.00  337.94
   2   1   0 4482.39  159.35
   2   1   0 4905.14  233.76
   2   1   0 4796.13  116.99
  -2  -1   0 4749.51  211.20
  -2  -1   0 4213.85   98.78
  -2  -1   0 4584.91  226.29
  -2  -1  -1138764.0 4545.15
   2   1   2 2104.09  138.96
   2   1   2 2516.63  159.53
   2   1   2 2249.84  122.39
  -2  -1  -2 2214.38  131.08
  -2  -1  -2 2285.19  115.79
  -2  -1  -2 2139.64  105.74
   2   1   391340.00 2983.17
   2   1   392630.20 2967.15
   2   1   387476.00 2732.85
  -2  -1  -386664.90 2742.04
  -2  -1  -390106.60 2923.90
  -2  -1  -388874.50 2781.22
   2   1   4 4192.51  146.19
   2   1   4 4615.45  213.28
  -2  -1  -4 4653.68  192.77
  -2  -1  -4 5041.94  175.97
  -2  -1  -4 5261.20  339.06
   2   1   5 9294.17  315.21
   2   1   5 9943.27  460.23
  -2  -1  -510197.90  363.92
  -2  -1  -5 9792.22  395.53
   2   1   6 3372.45  199.30
  -2  -1  -6 3615.52  326.18
  -2  -1  -6 3260.57  186.58
   2   1   732441.60 1203.52
  -2  -1  -732076.90  953.78
  -2  -1  -732414.90 1131.77
   2   1   813668.50  666.25
  -2  -1  -813521.20  682.60
  -2  -1  -813453.00  503.74
   2   1   916033.20  640.33
  -2  -1  -915563.10  581.46
  -2  -1  -914370.00  617.80
   2   1  10   83.37  184.91
  -2  -1 -10  156.60  104.69
  -2  -1 -10  -37.11  111.46
   2   1  11  563.42  146.87
  -2  -1 -11  384.37  260.41
  -2  -1 -11  216.61   85.57
   2   1  1211119.30  705.36
  -2  -1 -1210501.60  424.72
  -2  -1 -12 9798.28  723.59
   2   1  13 1179.90  233.39
  -2  -1 -13 1344.80  241.15
  -2  -1 -13 1509.76  147.15
   2   1  14  801.88  322.91
  -2  -1 -14  407.41  122.78
  -2  -1 -14  684.72  222.40
   2   1  15 8599.87  551.72
  -2  -1 -15 7980.31  582.46
  -2  -1 -15 8180.18  536.55
   2   1  1612180.80  917.34
  -2  -1 -16 9742.90  940.04
  -2  -1 -1611151.30  693.71
   2   1  17 1072.92  288.52
  -2  -1 -17 1218.57  304.32
  -2  -1 -17  990.24  509.05
   2   1  18  929.01  362.69
  -2  -1 -18   87.36  237.63
  -2  -1 -18   23.27  131.64
   2   1  19  -11.48  331.07
  -2  -1 -19  122.99  386.65
  -2  -1 -19   47.20  209.01
   2   1  20  -10.06  217.59
  -2  -1 -20    9.13  222.12
  -2  -1 -20  306.59  402.90
   2   1  21   57.71  468.63
  -2  -1 -21  355.21  330.30
   2   1  22  220.31  306.28
  -2  -1 -22  121.82  580.92
   2   2 -20 1539.75  434.10
   2   2 -20 1253.45  449.94
  -2  -2  20 2044.47  600.76
   2   2 -19  386.93  270.35
   2   2 -19  181.38  293.92
  -2  -2  19  114.94  241.01
   2   2 -18  781.28  553.56
   2   2 -18 1040.79  364.98
  -2  -2  18  933.79  484.93
   2   2 -17 3771.30  731.99
   2   2 -17 3033.61  478.30
  -2  -2  17 4884.56  431.80
   2   2 -16   -1.49  225.60
   2   2 -16  339.10  151.95
  -2  -2  16  345.72  327.22
   2   2 -15  755.23  175.44
   2   2 -15  597.20  399.71
  -2  -2  15  701.45  346.44
   2   2 -14  374.18  341.87
   2   2 -14  662.17  247.48
  -2  -2  14  354.23  300.30
   2   2 -13 4487.54  409.15
   2   2 -13 4187.10  551.44
  -2  -2  13 4676.20  476.13
   2   2 -12 4052.78  342.41
   2   2 -12 4855.10  393.89
  -2  -2  12 5188.72  441.14
   2   2 -1124780.30 1029.90
   2   2 -1124974.70 1017.70
  -2  -2  1126653.90 1135.07
   2   2 -10 9975.75  525.85
   2   2 -1010774.10  503.82
  -2  -2  1010811.40  455.38
   2   2  -9 2795.00  187.09
   2   2  -9 2358.89  223.97
  -2  -2   9 3110.36  291.91
   2   2  -8 4257.17  357.32
   2   2  -8 3442.29  271.82
  -2  -2   8 3661.98  295.43
   2   2  -725765.20 1011.21
   2   2  -724666.40  894.63
  -2  -2   725705.70  833.01
   2   2  -619637.00  698.38
   2   2  -620459.00  801.03
  -2  -2   619174.80  676.07
   2   2  -5 4989.05  224.45
   2   2  -5 5070.68  272.48
   2   2  -5 5311.58  244.51
  -2  -2   5 5049.47  244.16
   2   2  -423576.30  776.11
   2   2  -422680.30  681.26
   2   2  -423065.80  736.48
  -2  -2   423415.10  701.65
   2   2  -3139347.0 4735.28
   2   2  -3138876.0 4499.83
   2   2  -3136263.0 4537.38
   2   2  -2 4059.69  167.31
   2   2  -2 4238.30  129.04
   2   2  -2 3819.44  156.88
   2   2  -2 4255.45  268.40
  -2  -2   2 3757.01  141.48
  -2  -2   2 3730.66  165.14
   2   2  -1 1197.88   85.13
   2   2  -1 1033.79  176.32
  -2  -2   1 1161.51  140.21
  -2  -2   1 1104.60   46.75
  -2  -2   1 1098.89   98.98
  -2  -2   1 1003.21   55.97
   2   2   0 2916.42  151.01
   2   2   0 3111.40  100.51
   2   2   0 2859.70  128.07
  -2  -2   0 3004.42  137.84
  -2  -2   0 2756.07  135.61
  -2  -2   0 3075.97  103.76
   2   2   119528.10  583.83
   2   2   118253.30  529.19
   2   2   119579.10  531.59
  -2  -2  -118670.20  549.88
  -2  -2  -118735.30  510.75
  -2  -2  -118321.20  538.60
   2   2   230046.80  887.76
   2   2   230213.10  972.96
   2   2   229253.00  901.00
  -2  -2  -228634.00  832.91
  -2  -2  -229189.70  921.19
  -2  -2  -229938.80  872.48
   2   2   399162.80 3142.11
   2   2   399861.90 3304.22
   2   2   3100844.0 3246.03
   2   2   3102128.0 3271.94
  -2  -2  -397160.20 3155.74
  -2  -2  -397468.20 3203.42
   2   2   472046.20 2271.13
   2   2   466167.80 2029.26
   2   2   469373.10 2177.84
  -2  -2  -471976.20 2274.75
   2   2   5  547.64  170.49
  -2  -2  -5  550.96  130.44
   2   2   6  315.64  164.99
  -2  -2  -6  609.01  187.55
  -2  -2  -6  207.98   71.93
   2   2   7 1025.42  225.10
  -2  -2  -7 1214.99  157.25
  -2  -2  -7  840.99  243.11
   2   2   897726.60 3561.87
  -2  -2  -895166.20 3572.11
  -2  -2  -897263.40 3215.66
   2   2   910288.20  580.92
  -2  -2  -9 9868.67  450.45
  -2  -2  -910989.00  491.79
   2   2  10 3797.78  391.21
  -2  -2 -10 3466.36  407.56
  -2  -2 -10 3671.81  194.07
   2   2  11 3963.07  284.04
  -2  -2 -11 3369.09  435.10
  -2  -2 -11 3934.55  295.30
   2   2  12 3381.73  443.04
  -2  -2 -12 3459.05  469.62
  -2  -2 -12 3603.26  295.71
   2   2  1314507.80  873.69
  -2  -2 -1314457.70  946.30
  -2  -2 -1315750.40  722.24
   2   2  14 1997.89  282.44
  -2  -2 -14 2445.93  475.67
  -2  -2 -14 2844.02  317.66
   2   2  1519530.80 1141.32
  -2  -2 -1517517.80 1177.62
  -2  -2 -1517754.40  924.19
   2   2  16 2169.00  466.35
  -2  -2 -16  942.84  493.20
  -2  -2 -16 1379.39  311.46
   2   2  17 1804.02  271.85
  -2  -2 -17  749.04  449.18
  -2  -2 -17   59.10  175.85
   2   2  18   20.70  338.27
  -2  -2 -18  188.97  237.20
  -2  -2 -18   37.58  213.58
   2   2  19   53.91  272.08
  -2  -2 -19 -108.39  291.45
  -2  -2 -19 1062.01  307.82
   2   2  20  -29.34  434.42
  -2  -2 -20 -170.26  176.50
   2   2  21   35.64  443.06
  -2  -2 -21  384.06  306.76
  -2  -2 -21   22.71  306.43
   2   2  22   52.65  257.07
  -2  -2 -22 -230.27  289.74
   2   3 -20  -60.51  210.11
  -2  -3  20  136.63  295.42
   2   3 -19  133.97  392.67
   2   3 -19  -65.02  149.53
  -2  -3  19  218.66  199.74
   2   3 -18 1585.67  370.71
   2   3 -18 1196.42  251.29
  -2  -3  18 2136.92  544.40
   2   3 -17  282.60  261.83
   2   3 -17  114.43  256.64
  -2  -3  17  437.20  354.90
   2   3 -16 2468.73  634.15
   2   3 -16 3397.46  435.19
  -2  -3  16 3816.89  379.33
   2   3 -15 2521.40  613.11
   2   3 -15 4138.13  438.60
  -2  -3  15 4268.66  543.95
   2   3 -14  775.84  257.80
   2   3 -14  885.47  396.71
  -2  -3  14  705.10  195.54
   2   3 -13 1204.02  278.96
   2   3 -13 1308.54  247.99
  -2  -3  13 1588.41  215.54
   2   3 -12  185.44  156.59
   2   3 -12  138.08  173.68
  -2  -3  12  418.31  225.47
   2   3 -11 9320.15  509.76
   2   3 -11 9114.37  517.31
  -2  -3  1110209.00  603.37
   2   3 -10  829.49  119.68
   2   3 -10  323.62  179.37
  -2  -3  10 1171.34  144.82
   2   3  -941543.70 1499.02
   2   3  -938389.30 1452.15
  -2  -3   942418.50 1460.37
   2   3  -8 5325.76  241.31
   2   3  -8 5405.83  299.29
  -2  -3   8 5158.84  255.10
   2   3  -7 1320.55  251.18
   2   3  -7 1134.31  181.52
  -2  -3   7 1830.11  196.42
   2   3  -627953.50  950.12
   2   3  -628686.60  984.04
  -2  -3   629235.10  993.94
   2   3  -5 4539.02  249.24
   2   3  -5 3794.58  206.05
   2   3  -5 3438.60  302.96
  -2  -3   5 3655.19  208.47
   2   3  -4 2110.92  120.90
   2   3  -4 1898.15  151.15
   2   3  -4 1839.86  125.55
  -2  -3   4 1989.42  139.19
   2   3  -3127397.0 4322.53
   2   3  -3130258.0 4451.05
  -2  -3   3130919.0 4254.22
   2   3  -249597.50 1550.68
  -2  -3   249769.80 1425.52
  -2  -3   250892.90 1540.34
  -2  -3   250346.90 1516.49
   2   3  -1113106.0 3793.69
   2   3  -1113597.0 3694.56
   2   3  -1114972.0 3904.50
  -2  -3   1110323.0 3677.18
   2   3   013773.10  421.08
   2   3   014817.70  443.47
   2   3   013856.70  452.81
  -2  -3   013531.20  429.00
  -2  -3   013766.70  389.16
  -2  -3   014896.30  536.48
   2   3   132271.10  979.64
   2   3   134282.30  986.45
   2   3   131731.30 1009.38
  -2  -3  -133294.80  988.85
  -2  -3  -131871.30  964.42
  -2  -3  -132609.30  935.72
   2   3   223442.10  666.36
   2   3   222678.20  695.05
  -2  -3  -223319.40  700.62
  -2  -3  -222083.00  664.34
  -2  -3  -221982.00  627.69
   2   3   327694.30  922.64
   2   3   327464.50  890.13
  -2  -3  -327032.10  864.65
  -2  -3  -327173.60  816.67
   2   3   452845.40 1721.88
   2   3   451885.10 1702.00
  -2  -3  -452297.80 1690.48
   2   3   5 5896.81  247.36
   2   3   5 6202.72  352.25
  -2  -3  -5 6092.47  308.92
   2   3   6 3314.82  282.79
  -2  -3  -6 2939.38  208.13
  -2  -3  -6 3465.39  239.36
   2   3   7   36.93  175.04
  -2  -3  -7  345.35  109.32
  -2  -3  -7  135.25  133.52
   2   3   8  826.11  149.44
  -2  -3  -8  816.47  249.83
  -2  -3  -8  740.83  177.29
   2   3   9  381.28  130.82
  -2  -3  -9  499.14  151.31
  -2  -3  -9  427.53   99.50
   2   3  1031795.70 1186.77
  -2  -3 -1033273.40 1421.17
  -2  -3 -1031926.40 1184.09
   2   3  11 2719.05  242.81
  -2  -3 -11 2055.71  236.70
  -2  -3 -11 2427.33  181.35
   2   3  12  693.34  186.60
  -2  -3 -12  621.61  184.43
  -2  -3 -12  737.55  129.40
   2   3  13 2747.58  449.56
  -2  -3 -13 2659.53  455.51
  -2  -3 -13 2962.83  229.62
   2   3  14 4711.56  538.01
  -2  -3 -14 4206.76  553.69
  -2  -3 -14 3843.55  276.46
   2   3  15  102.72  183.77
  -2  -3 -15  121.10  316.50
  -2  -3 -15  273.28  130.07
   2   3  16  160.28  223.22
  -2  -3 -16  847.76  405.84
  -2  -3 -16  688.10  262.16
   2   3  17  662.15  381.28
  -2  -3 -17   12.27  249.60
  -2  -3 -17  661.83  265.85
   2   3  18 1671.95  531.74
  -2  -3 -18 1565.21  382.97
  -2  -3 -18 1556.92  364.38
   2   3  19 3596.77  429.72
  -2  -3 -19 2938.39  316.12
  -2  -3 -19 3506.36  794.76
   2   3  20   26.38  392.73
  -2  -3 -20  566.16  447.48
  -2  -3 -20    3.99  275.55
   2   3  21   48.45  265.45
  -2  -3 -21  187.26  300.49
  -2  -3 -21 -616.00  293.11
   2   3  22  392.94  309.58
  -2  -3 -22 -291.95  343.40
  -2  -3 -22  302.50  211.52
   2   4 -20  602.83  608.58
  -2  -4  20  520.07  513.36
   2   4 -19  824.03  339.32
  -2  -4  19  345.02  290.69
   2   4 -18  367.25  294.59
   2   4 -18  407.34  286.25
  -2  -4  18  201.47  405.58
   2   4 -17  485.80  255.33
   2   4 -17  116.35  427.79
  -2  -4  17   95.19  370.24
   2   4 -16  424.86  217.10
   2   4 -16  634.03  369.94
  -2  -4  16 -154.99  186.58
   2   4 -15  695.47  247.74
   2   4 -15  810.95  258.43
  -2  -4  15 -150.94  341.06
   2   4 -14  320.31  221.73
   2   4 -14  555.21  215.20
  -2  -4  14  112.31  292.49
   2   4 -13  969.96  352.50
   2   4 -13  353.25  228.42
  -2  -4  13  911.69  302.26
   2   4 -12 4624.39  376.23
   2   4 -12 4519.31  530.00
  -2  -4  12 4302.77  441.58
   2   4 -11  132.72  157.60
   2   4 -11  455.02  255.64
  -2  -4  11  234.65  204.72
   2   4 -1013114.60  593.60
   2   4 -1011203.90  723.81
  -2  -4  1012868.20  657.57
   2   4  -9 3018.64  255.18
   2   4  -9 3208.29  371.65
  -2  -4   9 3160.05  295.98
   2   4  -8153107.0 5558.65
   2   4  -8156187.0 5904.12
  -2  -4   8149480.0 5606.95
   2   4  -7 3998.79  253.97
   2   4  -7 3724.82  251.24
  -2  -4   7 3848.07  204.53
   2   4  -6 5174.19  397.60
   2   4  -6 5115.18  293.14
  -2  -4   6 5410.15  304.04
   2   4  -522285.40  771.40
   2   4  -522332.30  778.49
  -2  -4   521757.30  677.35
   2   4  -4  407.05   77.85
   2   4  -4  321.80  105.61
  -2  -4   4  260.27  132.27
  -2  -4   4  318.33   61.10
   2   4  -339327.50 1260.47
  -2  -4   335239.20 1167.67
  -2  -4   338789.90 1176.74
  -2  -4   337577.80 1148.29
   2   4  -292624.70 3169.02
  -2  -4   291201.30 2935.91
  -2  -4   292044.00 3031.67
   2   4  -151924.40 1668.42
   2   4  -155872.60 1865.75
  -2  -4   155400.30 1783.78
  -2  -4   153326.90 1656.48
   2   4   053847.80 1780.10
   2   4   051112.00 1603.51
  -2  -4   049968.90 1531.10
  -2  -4   052248.50 1684.20
   2   4   1 6392.77  280.46
   2   4   1 7367.72  278.62
  -2  -4  -1 6816.55  265.23
  -2  -4  -1 6612.32  256.86
   2   4   2 1544.01  193.41
   2   4   2 1367.92  155.37
  -2  -4  -2 1284.86  133.07
  -2  -4  -2 1512.04  121.63
   2   4   3 1798.85  194.68
   2   4   3 1694.15  181.64
  -2  -4  -3 1802.98  131.85
   2   4   461867.60 2016.34
   2   4   461919.50 2035.92
  -2  -4  -455500.80 1769.52
   2   4   5  937.19  121.20
   2   4   5 1081.48  110.55
  -2  -4  -5 1081.37  113.68
   2   4   624203.30  786.14
   2   4   623215.10  789.41
  -2  -4  -623809.80  778.74
   2   4   744973.70 1549.23
   2   4   740265.20 1380.06
  -2  -4  -740938.90 1341.43
   2   4   888719.90 3269.02
  -2  -4  -886621.40 3097.03
  -2  -4  -887864.00 2971.48
   2   4   954975.70 1947.54
  -2  -4  -954838.50 2125.38
  -2  -4  -954299.80 1946.74
   2   4  10  147.91  134.30
  -2  -4 -10  234.40  100.45
  -2  -4 -10  281.16  221.45
   2   4  1115409.20  666.36
  -2  -4 -1115485.90  701.44
  -2  -4 -1115600.20  705.63
   2   4  12   88.43  129.41
  -2  -4 -12  195.78  226.02
  -2  -4 -12    4.63  158.90
   2   4  13 1239.84  234.49
  -2  -4 -13 1465.74  277.61
  -2  -4 -13 1589.78  386.69
   2   4  14 2690.53  300.33
  -2  -4 -14 2715.03  344.67
  -2  -4 -14 2385.75  502.14
   2   4  15 1684.42  407.08
  -2  -4 -15 1029.88  288.57
  -2  -4 -15 1469.16  323.27
   2   4  16 1803.93  474.77
  -2  -4 -16 1995.24  333.28
  -2  -4 -16 1065.05  340.50
   2   4  17  -77.02  314.53
  -2  -4 -17  197.98  207.59
  -2  -4 -17   66.20  141.00
   2   4  18 3885.96  482.17
  -2  -4 -18 3689.20  360.62
  -2  -4 -18 2849.79  722.65
   2   4  19  180.37  230.96
  -2  -4 -19  201.88  275.35
  -2  -4 -19 -199.84  421.00
   2   4  20  605.29  474.89
  -2  -4 -20   31.36  359.52
  -2  -4 -20 1010.55  553.91
   2   4  21  323.79  318.09
  -2  -4 -21  563.67  344.32
  -2  -4 -21  413.04  224.46
  -2  -4 -22  545.08  445.44
  -2  -4 -22 1758.47  499.50
   2   5 -20   30.40  261.07
   2   5 -19  600.25  469.78
  -2  -5  19  -11.96  226.87
   2   5 -18 1855.72  575.03
  -2  -5  18 -145.32  474.54
   2   5 -17  271.10  217.54
   2   5 -17  -99.89  204.04
  -2  -5  17  -17.97  297.32
   2   5 -16   99.14  149.02
   2   5 -16  -91.65  160.43
  -2  -5  16  -56.47  212.64
   2   5 -15 1128.21  257.38
   2   5 -15  453.31  411.92
  -2  -5  15  106.40  225.56
   2   5 -14  473.54  138.79
   2   5 -14  631.97  373.33
  -2  -5  14  340.30  193.21
   2   5 -13 2004.19  293.91
   2   5 -13 1479.48  274.29
  -2  -5  13 1536.87  373.27
   2   5 -12 1197.44  229.01
   2   5 -12  241.99  213.40
  -2  -5  12 1283.28  298.95
   2   5 -11   59.28  144.29
   2   5 -11  215.28  156.13
  -2  -5  11   65.85  114.25
   2   5 -10 4649.28  327.78
   2   5 -10 5119.40  360.41
  -2  -5  10 4885.25  294.35
   2   5  -9  136.72   81.07
   2   5  -9  431.46  140.56
  -2  -5   9  365.91  180.47
   2   5  -8 1125.73  298.89
   2   5  -8 1293.32  174.15
  -2  -5   8 1304.89  215.96
   2   5  -717696.00  668.09
  -2  -5   717654.10  714.50
   2   5  -612562.90  524.83
   2   5  -611731.60  403.85
  -2  -5   612519.30  519.39
   2   5  -5 7379.67  459.84
   2   5  -5 6402.92  325.18
  -2  -5   5 7487.94  344.40
   2   5  -4 6749.41  272.21
   2   5  -4 8113.33  348.66
  -2  -5   4 6962.30  328.04
   2   5  -317453.10  615.17
  -2  -5   317535.50  599.22
  -2  -5   317327.00  630.75
   2   5  -2 6496.78  365.72
   2   5  -2 5506.79  256.28
  -2  -5   2 5963.03  238.00
  -2  -5   2 5640.93  280.13
   2   5  -127244.00  939.89
   2   5  -127934.60 1003.18
  -2  -5   125095.10  832.98
  -2  -5   127519.40  850.71
   2   5   035692.90 1108.12
   2   5   035395.60 1228.89
  -2  -5   034392.60 1097.19
  -2  -5   035550.80 1185.23
   2   5   1  374.42  134.46
   2   5   1  444.19   92.31
  -2  -5  -1  327.26  145.72
   2   5   2 1187.09  123.22
   2   5   2 1290.17  172.81
  -2  -5  -2 1007.55  112.71
   2   5   3 8028.54  307.63
   2   5   3 7842.34  385.30
  -2  -5  -3 9212.92  335.41
   2   5   4 1188.77  182.59
   2   5   4 1008.66  189.54
  -2  -5  -4 1116.46  122.64
   2   5   516071.20  559.87
   2   5   515218.50  526.27
  -2  -5  -515582.60  641.79
   2   5   651043.50 1644.62
   2   5   649342.50 1780.57
  -2  -5  -649967.00 1751.34
   2   5   7  331.88  203.08
   2   5   7  374.42  101.91
  -2  -5  -7  351.15  178.41
   2   5   8 5390.38  365.87
   2   5   8 5929.90  320.62
  -2  -5  -8 6171.06  398.98
   2   5   9 9023.10  477.53
   2   5   9 8581.75  557.77
  -2  -5  -9 8329.54  367.85
   2   5  10  169.86  126.19
   2   5  10   72.84  105.03
  -2  -5 -10  200.17  168.79
   2   5  11 5856.10  351.79
  -2  -5 -11 5383.71  363.99
  -2  -5 -11 5579.55  406.09
   2   5  12 4472.17  489.35
  -2  -5 -12 5183.45  517.81
  -2  -5 -12 4623.14  291.45
   2   5  1315063.90  906.52
  -2  -5 -1313631.30  706.98
  -2  -5 -1313696.30  611.37
   2   5  14  123.51  287.75
  -2  -5 -14  268.64  137.73
  -2  -5 -14  216.07  186.57
   2   5  15  650.06  392.13
  -2  -5 -15  798.66  403.83
  -2  -5 -15 1026.88  193.61
   2   5  1611096.80  678.76
  -2  -5 -1611905.30  630.52
  -2  -5 -1612641.50 1025.44
   2   5  17  486.67  262.12
  -2  -5 -17  572.22  439.87
  -2  -5 -17  804.38  315.66
   2   5  18  401.39  283.24
  -2  -5 -18  845.81  466.03
  -2  -5 -18  427.51  328.05
   2   5  19 7824.74  897.53
  -2  -5 -19 6904.09  756.06
  -2  -5 -19 5404.67  954.02
   2   5  20  621.94  464.63
  -2  -5 -20  716.98  303.01
  -2  -5 -20  -19.04  211.26
   2   5  21   39.92  171.09
  -2  -5 -21  109.61  206.05
  -2  -5 -21 -124.83  177.55
   2   6 -19  579.60  316.56
  -2  -6  19  -52.12  250.92
   2   6 -18  892.37  534.35
  -2  -6  18  178.32  446.36
   2   6 -17  463.92  450.35
  -2  -6  17   -3.45  361.58
   2   6 -16  728.98  290.96
  -2  -6  16 -101.21  387.78
   2   6 -15 2061.26  339.45
   2   6 -15 3664.11  424.60
  -2  -6  15   94.79  488.66
   2   6 -14 2497.00  336.65
   2   6 -14 1911.31  344.89
  -2  -6  14 2708.78  296.18
   2   6 -13 6618.83  740.31
   2   6 -13 7797.78  425.59
  -2  -6  13 8161.71  489.34
   2   6 -12  208.51  163.96
   2   6 -12  -20.59  287.05
  -2  -6  12  262.89  236.68
   2   6 -11  335.71  151.07
   2   6 -11  -40.72  273.13
  -2  -6  11  130.43  221.29
   2   6 -10  556.62  322.59
   2   6 -10  832.88  188.67
  -2  -6  10 1099.05  251.41
   2   6  -9 3959.42  205.75
   2   6  -9 1921.11  421.96
  -2  -6   9 3600.66  243.25
   2   6  -8 6851.21  519.53
   2   6  -8 6431.72  268.59
  -2  -6   8 6410.01  403.21
   2   6  -7  313.29   81.50
   2   6  -7  780.61  235.32
  -2  -6   7  288.22  165.42
   2   6  -626212.80  921.72
   2   6  -627074.50 1004.12
  -2  -6   629223.40 1040.95
   2   6  -5  460.34  138.44
   2   6  -5  629.60  222.35
  -2  -6   5  519.25   97.51
   2   6  -4  286.85  115.72
  -2  -6   4  458.19  134.48
  -2  -6   4  263.42  134.91
   2   6  -372738.50 2470.81
  -2  -6   369005.40 2242.92
  -2  -6   373194.80 2467.40
   2   6  -266182.80 2251.05
   2   6  -265965.70 2350.25
  -2  -6   266602.20 2135.16
   2   6  -111575.30  533.26
   2   6  -111637.70  447.87
  -2  -6   111955.40  505.36
   2   6   018296.20  630.39
   2   6   019010.80  750.80
  -2  -6   018288.80  690.98
   2   6   162344.70 2124.86
   2   6   161047.00 2103.08
  -2  -6  -163200.60 2025.21
   2   6   235504.90 1242.83
   2   6   237812.70 1325.87
  -2  -6  -236892.30 1182.35
   2   6   3 1591.90  150.13
   2   6   3 1513.87  139.03
  -2  -6  -3 2049.40  157.69
   2   6   4 2952.30  267.72
   2   6   4 3246.97  198.32
   2   6   5114767.0 4043.29
   2   6   5115443.0 4150.51
  -2  -6  -5117882.0 4069.36
   2   6   6  294.83  167.71
   2   6   6  495.53  127.65
  -2  -6  -6  530.05  117.87
   2   6   716438.90  661.35
   2   6   715822.40  606.88
  -2  -6  -715456.50  579.90
   2   6   8 1943.57  238.10
   2   6   8 2265.50  203.28
  -2  -6  -8 1420.97  265.77
   2   6   9 8961.55  379.98
   2   6   9 8707.53  551.94
  -2  -6  -9 8700.93  390.35
   2   6  10 2526.61  250.92
   2   6  10 2970.04  215.77
  -2  -6 -10 3896.94  338.73
   2   6  11 6868.45  343.85
   2   6  11 6585.75  547.13
  -2  -6 -11 6524.81  350.47
   2   6  12 -104.70  170.96
   2   6  12   60.25  218.81
  -2  -6 -12  121.72  108.61
   2   6  13  537.81  167.26
   2   6  13  546.17  315.44
  -2  -6 -13  371.92  263.28
   2   6  14 1355.41  250.08
   2   6  14  945.22  209.75
  -2  -6 -14 1889.34  331.91
   2   6  15 5103.46  443.93
  -2  -6 -15 4692.71  501.02
   2   6  16  214.48  200.87
   2   6  16  185.74  169.07
  -2  -6 -16  233.83  275.68
   2   6  17  608.22  407.49
  -2  -6 -17  538.98  260.50
  -2  -6 -17  381.51  335.40
   2   6  18   -3.45  285.86
  -2  -6 -18  131.18  183.37
  -2  -6 -18 -101.43  139.79
   2   6  19 1148.85  483.91
  -2  -6 -19   14.96  238.91
  -2  -6 -19 1164.70  319.17
   2   6  20  670.81  446.49
   2   6  20  194.99  234.20
  -2  -6 -20 -100.01  348.45
   2   6  21  191.60  272.30
   2   6  21  773.82  320.59
  -2  -6 -21   57.68  416.82
   2   7 -18 5361.96  612.58
  -2  -7  18 -206.47  767.87
   2   7 -17 1085.48  494.12
  -2  -7  17 -329.32  418.38
   2   7 -16  -76.08  427.45
  -2  -7  16 -252.71  354.20
   2   7 -15  921.62  427.84
  -2  -7  15  -57.83  353.93
   2   7 -14  942.17  255.30
   2   7 -14  383.59  224.21
  -2  -7  14  -72.13  339.85
   2   7 -1315552.40  835.85
   2   7 -1315474.60  926.12
  -2  -7  1317266.50 1034.12
   2   7 -12 5608.93  341.39
   2   7 -12 5561.91  489.02
  -2  -7  12 5617.29  548.82
   2   7 -11 2305.93  263.85
   2   7 -11 1824.21  449.66
  -2  -7  11 2764.67  373.16
   2   7 -10 1984.35  208.55
   2   7 -10 1430.29  365.62
  -2  -7  10  904.97  180.64
   2   7  -9  599.59  159.98
   2   7  -9  535.21  301.20
  -2  -7   9  437.24  225.58
   2   7  -8 1055.37  114.20
   2   7  -8 1174.41  317.33
  -2  -7   8 1173.87  249.07
   2   7  -713888.80  559.31
   2   7  -714297.60  625.13
  -2  -7   714971.10  564.35
   2   7  -6 2563.93  227.49
   2   7  -6 2624.00  241.77
  -2  -7   6 2895.16  190.54
   2   7  -537470.50 1211.64
   2   7  -537871.90 1499.04
  -2  -7   535263.20 1287.80
   2   7  -4 2593.06  209.65
  -2  -7   4 2546.05  232.48
  -2  -7   4 2593.57  252.60
   2   7  -3 7283.41  464.51
  -2  -7   3 8447.04  326.96
   2   7  -2  116.59  206.96
   2   7  -2  237.66  106.27
  -2  -7   2  281.08  138.08
   2   7  -1  531.87  226.35
   2   7  -1  707.30  127.45
  -2  -7   1  654.95  174.19
   2   7   0  289.76  105.25
   2   7   0  245.51  193.69
  -2  -7   0  250.79  155.45
   2   7   1235050.0 9111.69
   2   7   1236487.0 9050.53
  -2  -7  -1233474.0 8721.53
   2   7   298393.40 3553.49
   2   7   2100287.0 3523.10
  -2  -7  -298305.20 3341.35
   2   7   3   79.99   90.00
   2   7   3   38.37   75.86
  -2  -7  -3    5.37  135.54
   2   7   432701.90 1138.02
   2   7   431417.50 1041.56
  -2  -7  -434260.50 1140.07
   2   7   5 4914.02  386.66
   2   7   5 5018.58  328.91
  -2  -7  -5 5437.97  389.31
   2   7   6 8913.73  359.85
   2   7   6 9153.03  407.14
  -2  -7  -6 8994.66  495.94
   2   7   7 6439.62  345.61
   2   7   7 7151.66  306.18
  -2  -7  -7 6764.56  440.02
   2   7   821919.20  839.28
   2   7   822673.20  896.29
  -2  -7  -822825.40  836.71
   2   7   9  633.92  194.14
   2   7   9  367.48  253.97
  -2  -7  -9  530.03  230.82
   2   7  10  271.36  157.09
   2   7  10  820.41  204.05
  -2  -7 -10  522.47  140.43
   2   7  1110493.00  576.62
   2   7  11 9466.90  674.01
  -2  -7 -1110268.20  632.38
   2   7  1219780.00  921.59
   2   7  1220401.80  894.40
  -2  -7 -1219018.80  959.04
   2   7  13 3576.71  276.47
   2   7  13 3540.25  339.04
  -2  -7 -13 3334.84  426.15
   2   7  14  608.25  293.57
   2   7  14  970.81  378.19
  -2  -7 -14  906.34  193.48
   2   7  15  270.53  300.26
   2   7  15  176.92  147.12
  -2  -7 -15   58.29  150.22
   2   7  16  403.57  174.30
   2   7  16  110.16  370.49
  -2  -7 -16  250.95  181.80
   2   7  17   46.83  312.52
   2   7  17  -30.21  253.52
  -2  -7 -17   97.82  155.28
   2   7  18  133.70  307.34
   2   7  18  199.60  377.69
  -2  -7 -18  130.70  303.16
   2   7  19  -91.21  293.77
   2   7  19  293.70  372.41
   2   7  20  251.82  412.75
   2   7  20  285.97  288.43
  -2  -7 -20  440.84  393.03
   2   7  21  538.96  420.96
  -2  -7 -21  118.45  247.15
   2   8 -18  386.36  353.65
   2   8 -17 1409.36  380.48
  -2  -8  17 -229.50  511.39
   2   8 -16  -95.55  417.68
  -2  -8  16 -181.29  350.86
   2   8 -15 2162.02  548.04
  -2  -8  15  -70.87  461.30
   2   8 -14  228.40  319.89
  -2  -8  14  -41.12  271.71
   2   8 -13 1109.89  166.05
   2   8 -13 1665.66  308.10
  -2  -8  13   94.73  385.94
   2   8 -12 5698.01  420.73
   2   8 -12 6813.84  530.24
  -2  -8  12 5380.70  576.39
   2   8 -11 1078.60  262.22
   2   8 -11 1473.61  219.01
  -2  -8  11 1050.00  210.62
   2   8 -10  755.85  117.03
   2   8 -10  594.73  217.82
  -2  -8  10  848.51  287.60
   2   8  -9  331.35   85.29
   2   8  -9   23.47  164.06
  -2  -8   9  -45.69  220.91
   2   8  -8  202.93   86.46
   2   8  -8  223.36  157.09
  -2  -8   8  284.25  202.42
   2   8  -719735.20  753.65
   2   8  -719888.40  854.67
  -2  -8   720237.30  864.70
   2   8  -6  776.34  174.81
   2   8  -6  935.87  186.74
  -2  -8   6 1638.73  232.94
   2   8  -5 3832.23  381.13
  -2  -8   5 2996.15  295.66
  -2  -8   5 3158.64  184.14
   2   8  -4 5962.13  440.12
  -2  -8   4 5066.51  318.67
  -2  -8   4 5266.39  358.62
   2   8  -3 7864.68  424.79
   2   8  -3 8055.95  380.20
  -2  -8   3 8133.86  320.82
   2   8  -2   69.23  155.24
   2   8  -2    2.90  130.60
  -2  -8   2  -10.77   99.10
   2   8  -1   72.42  177.34
   2   8  -1   49.09  147.35
  -2  -8   1   37.49  122.65
   2   8   0 7259.04  328.19
   2   8   0 6267.86  462.70
  -2  -8   0 7339.14  410.57
   2   8   110288.50  432.18
   2   8   111836.20  493.98
  -2  -8  -111604.20  441.82
   2   8   2  675.87  248.59
   2   8   2  692.44  118.76
  -2  -8  -2  484.01  197.49
   2   8   312522.60  467.30
   2   8   312083.10  641.66
  -2  -8  -311849.10  470.32
   2   8   4 8775.99  355.82
   2   8   4 8204.04  400.86
  -2  -8  -4 8146.47  471.75
   2   8   532834.60 1312.51
   2   8   533199.10 1100.86
  -2  -8  -532867.00 1275.91
   2   8   612572.60  464.14
   2   8   612054.40  524.91
  -2  -8  -611502.60  478.51
   2   8   7 4416.31  339.49
   2   8   7 4505.15  297.12
  -2  -8  -7 5017.51  385.76
   2   8   8 5574.32  275.78
   2   8   8 4725.60  310.67
  -2  -8  -8 6348.95  447.42
   2   8   9 5501.05  373.17
   2   8   9 5393.90  349.63
  -2  -8  -9 5952.06  335.14
   2   8  10 8068.85  607.04
   2   8  10 8296.33  492.63
  -2  -8 -10 7831.41  561.02
   2   8  1114651.80  715.80
   2   8  1114594.90  700.02
  -2  -8 -1114811.80  814.13
   2   8  12  806.31  334.09
   2   8  12  340.15  241.39
  -2  -8 -12  703.78  182.30
   2   8  13   42.89  229.67
   2   8  13   60.80  103.91
  -2  -8 -13  -34.13  120.53
   2   8  14 2836.23  400.07
   2   8  14 2768.74  321.22
  -2  -8 -14 2927.08  462.28
   2   8  15  227.65  156.92
   2   8  15  222.23  203.66
  -2  -8 -15  331.61  303.67
   2   8  16 6669.84  549.53
   2   8  16 7058.79  641.00
  -2  -8 -16 6798.75  702.41
   2   8  17  -69.73  246.56
   2   8  17 -145.93  179.86
  -2  -8 -17  239.15  274.54
   2   8  18  -31.55  302.94
   2   8  18  -60.11  225.94
  -2  -8 -18  361.34  196.98
   2   8  19  495.22  228.55
   2   8  19   18.07  266.41
  -2  -8 -19  242.40  233.23
   2   8  20   63.03  250.51
  -2  -8 -20  116.06  218.69
   2   9 -17   43.48  254.11
   2   9 -16   19.86  232.00
  -2  -9  16  -82.90  194.50
   2   9 -15 -324.89  388.20
  -2  -9  15  -96.23  205.40
   2   9 -14 1213.49  392.61
  -2  -9  14 -104.68  198.68
   2   9 -13  350.90  340.62
  -2  -9  13  -64.08  278.77
   2   9 -1212417.00  680.90
   2   9 -1213509.80  836.40
  -2  -9  1214116.60  932.44
   2   9 -11   94.62   86.08
   2   9 -11   85.03  175.65
  -2  -9  11   72.15  146.90
   2   9 -10 1281.19  210.90
   2   9 -10 1624.72  277.31
  -2  -9  10 1599.82  346.54
   2   9  -9 2260.36  238.47
   2   9  -9 1920.88  287.21
  -2  -9   9 2215.40  351.27
   2   9  -8 3223.15  265.04
   2   9  -8 3066.38  315.07
  -2  -9   8 3627.29  376.80
   2   9  -7  268.29   93.56
   2   9  -7  372.81  266.30
  -2  -9   7  290.54  127.96
   2   9  -6 5721.84  336.11
   2   9  -6 5852.30  369.81
  -2  -9   6 5688.91  319.64
   2   9  -5  365.72  150.72
  -2  -9   5  292.33  121.74
  -2  -9   5  384.41  162.09
   2   9  -4  275.34  221.44
  -2  -9   4  298.44   92.55
  -2  -9   4  192.12  116.46
   2   9  -3  -90.79  204.46
   2   9  -3    8.95  147.96
  -2  -9   3  -13.38  110.48
   2   9  -2 1828.63  364.05
   2   9  -2 2062.79  191.94
  -2  -9   2 1530.22  236.50
   2   9  -1  723.82  179.84
   2   9  -1  820.83  224.28
  -2  -9   1  768.40  200.41
   2   9   0 1958.30  220.12
   2   9   0 2259.62  191.05
  -2  -9   0 1941.42  251.44
   2   9   121575.10  776.00
   2   9   121381.30  846.47
  -2  -9  -121825.10  873.67
   2   9   218594.60  789.79
   2   9   218235.70  882.75
  -2  -9  -219399.50  812.66
   2   9   3 1655.85  235.72
   2   9   3 1492.13  202.16
  -2  -9  -3 1293.36  262.00
   2   9   4  245.48  219.98
   2   9   4  111.41  158.83
  -2  -9  -4  272.50  116.13
   2   9   5   47.34  115.18
   2   9   5   71.06   88.47
  -2  -9  -5  157.02  103.89
   2   9   6  563.75  199.26
   2   9   6  825.59  263.82
  -2  -9  -6  678.99  149.75
   2   9   7 1491.30  235.91
   2   9   7 1277.87  324.63
  -2  -9  -7 1250.81  175.27
   2   9   8 4709.45  264.14
   2   9   8 4920.68  485.55
  -2  -9  -8 4949.46  440.70
   2   9   9 7950.98  626.00
   2   9   9 9457.27  510.09
  -2  -9  -9 8522.62  443.07
   2   9  10  954.79  244.57
   2   9  10  916.09  205.85
  -2  -9 -10  778.93  295.95
   2   9  11 1602.08  328.76
   2   9  11 1815.44  448.24
  -2  -9 -11 3131.14  277.20
   2   9  12 1668.10  259.41
   2   9  12 1236.90  310.50
  -2  -9 -12 1977.28  381.54
   2   9  1310939.30  537.32
   2   9  1310745.90  846.06
  -2  -9 -1312418.10  830.62
   2   9  14   21.31  218.76
   2   9  14  140.24  304.03
  -2  -9 -14  171.57  261.97
   2   9  15  376.22  302.90
   2   9  15  632.70  417.35
  -2  -9 -15  788.23  355.41
   2   9  16 2407.36  453.48
   2   9  16 1639.33  373.63
  -2  -9 -16 2924.29  364.57
   2   9  17  152.99  201.30
   2   9  17  420.12  256.09
  -2  -9 -17 1034.69  374.85
   2   9  18  170.15  221.88
  -2  -9 -18  -45.46  326.32
   2   9  19 3571.79  473.09
  -2  -9 -19 2615.38  643.90
   2   9  20  202.72  330.50
  -2  -9 -20  887.65  479.92
   2  10 -16  153.03  274.77
   2  10 -15  116.16  362.73
  -2 -10  15   12.11  328.07
   2  10 -14    2.30  364.12
  -2 -10  14  137.26  194.44
   2  10 -13   79.48  318.53
  -2 -10  13   20.17  167.26
   2  10 -12  197.62  217.18
  -2 -10  12  115.06  296.44
   2  10 -11  584.45  254.73
  -2 -10  11 1431.23  352.08
   2  10 -10  320.08  218.28
   2  10 -10  466.68  166.47
  -2 -10  10  253.74  177.74
   2  10  -9  850.68  380.80
   2  10  -9  713.44  183.05
  -2 -10   9  341.20  309.88
   2  10  -810299.40  505.57
   2  10  -8 9615.93  779.25
  -2 -10   810149.00  511.86
   2  10  -7  628.44  187.35
   2  10  -7  894.50  345.11
  -2 -10   7  878.17  280.51
   2  10  -610515.80  508.40
   2  10  -6 9256.28  680.41
  -2 -10   6 9316.50  590.58
   2  10  -5  492.88  272.02
  -2 -10   5  330.99  221.07
  -2 -10   5  393.14  106.21
   2  10  -419396.40  815.62
  -2 -10   419772.00  800.06
  -2 -10   420640.30  921.74
   2  10  -3 9759.33  747.59
   2  10  -3 9077.19  446.67
  -2 -10   3 7668.00  443.16
   2  10  -2 2963.56  463.72
   2  10  -2 2802.90  347.10
  -2 -10   2 2789.30  284.66
   2  10  -1  154.67  207.92
   2  10  -1  -14.20  149.43
  -2 -10   1    5.21  125.96
   2  10   0 4835.65  524.19
   2  10   0 6322.38  439.31
  -2 -10   0 6103.86  395.22
   2  10   1 5688.66  414.41
   2  10   1 5646.45  525.65
  -2 -10  -1 4744.82  378.14
   2  10   212174.60  574.68
   2  10   211113.10  580.10
  -2 -10  -211028.10  473.50
   2  10   3 1305.78  161.26
   2  10   3 1275.98  218.89
  -2 -10  -3 1682.99  265.93
   2  10   411251.30  565.36
   2  10   410991.40  712.58
  -2 -10  -411891.60  615.99
   2  10   510609.70  695.90
   2  10   511107.40  558.44
  -2 -10  -510492.00  615.16
   2  10   6  316.20  165.58
   2  10   6  252.49  181.84
   2  10   7  115.72  175.77
   2  10   7  201.26  155.48
  -2 -10  -7  360.42  228.57
   2  10   8 1772.33  267.36
   2  10   8 3023.88  307.59
  -2 -10  -8 2254.62  238.50
   2  10   9 2531.86  211.91
   2  10   9 1911.83  442.93
  -2 -10  -9 2476.30  386.77
   2  10  10 1585.84  450.67
   2  10  10 2278.29  321.38
  -2 -10 -10 2408.80  265.53
   2  10  1140020.50 1622.90
   2  10  1138703.10 1635.12
  -2 -10 -1139519.50 1799.33
   2  10  1216040.50  860.88
   2  10  1218238.30 1095.46
  -2 -10 -1214839.60  961.55
   2  10  13 9600.24  499.33
   2  10  13 9163.88  598.42
  -2 -10 -13 9396.16  598.32
   2  10  14   84.56  187.01
   2  10  14    9.83  224.12
  -2 -10 -14  122.18  164.26
   2  10  15 -243.04  362.89
   2  10  15  109.53  276.15
  -2 -10 -15  446.62  212.19
   2  10  16 1854.79  576.11
   2  10  16 1181.12  418.05
  -2 -10 -16 2185.47  332.36
   2  10  17  968.37  316.64
  -2 -10 -17  901.88  279.50
   2  10  18  -53.13  213.60
  -2 -10 -18  -55.06  193.46
   2  10  19  -56.84  344.48
  -2 -10 -19 1172.79  317.80
   2  11 -15   -5.14  371.95
  -2 -11  15  -72.62  340.17
   2  11 -14    1.00  356.22
  -2 -11  14   84.07  313.59
   2  11 -13   30.55  349.81
  -2 -11  13   68.80  295.24
   2  11 -12  715.25  263.13
  -2 -11  12  141.60  217.15
   2  11 -11 5706.03  562.44
  -2 -11  11 6472.00  660.94
   2  11 -1022588.00 1438.87
  -2 -11  1025595.00 1344.22
   2  11  -9 1557.52  234.66
   2  11  -9 1242.23  480.50
  -2 -11   9 1221.92  404.12
   2  11  -847276.20 1792.69
   2  11  -847617.40 2299.49
  -2 -11   848720.60 2130.05
   2  11  -7  623.49  125.42
   2  11  -7 1003.23  358.66
  -2 -11   7  408.78  298.51
   2  11  -6 2981.82  206.86
   2  11  -6 2626.62  462.98
  -2 -11   6 2181.10  250.57
   2  11  -5 1458.31  382.23
  -2 -11   5 1548.02  337.70
  -2 -11   5 1738.43  251.39
   2  11  -4  -25.58  235.54
  -2 -11   4  172.82  166.51
  -2 -11   4  197.31  225.36
   2  11  -3 1030.00  452.30
   2  11  -3 1452.85  328.94
  -2 -11   3 1366.98  242.21
   2  11  -2 4683.67  600.04
   2  11  -2 4488.22  423.85
  -2 -11   2 4297.12  356.99
   2  11  -1  108.25  165.35
   2  11  -1   57.00  110.01
  -2 -11   1   72.48  159.19
   2  11   0 1251.30  250.67
   2  11   0 1417.70  278.16
  -2 -11   0  890.13  245.21
   2  11   1 6895.04  466.13
   2  11   1 7397.82  632.24
  -2 -11  -1 6835.62  347.23
   2  11   2   14.64   98.49
   2  11   2  166.13  143.50
  -2 -11  -2  -35.82  165.61
   2  11   3 4875.29  405.03
   2  11   3 5441.88  556.31
  -2 -11  -3 5348.13  434.06
   2  11   4 6844.40  350.96
   2  11   4 6866.17  452.68
  -2 -11  -4 6918.40  376.80
   2  11   518771.20  828.59
   2  11   518078.40 1031.18
  -2 -11  -518805.00  761.98
   2  11   6 3708.54  512.60
   2  11   6 4357.36  269.37
  -2 -11  -6 4445.38  312.72
   2  11   7  374.93  278.88
   2  11   7  104.02  186.15
  -2 -11  -7  197.55  240.25
   2  11   8    1.68  309.69
   2  11   8  457.31  217.51
  -2 -11  -8  596.05  289.11
   2  11   9 2511.09  226.80
   2  11   9 3051.48  491.51
  -2 -11  -9 3204.99  290.78
   2  11  10 1835.50  326.30
   2  11  10 2045.50  306.17
  -2 -11 -10 1790.05  394.31
   2  11  11 7214.14  533.72
   2  11  11 7992.87  748.41
  -2 -11 -11 6551.76  658.97
   2  11  12  338.16  223.53
   2  11  12  105.02  208.78
  -2 -11 -12   46.89  169.16
   2  11  13 7254.78  435.29
   2  11  13 9131.55  842.31
  -2 -11 -13 7349.43  720.79
   2  11  14 -103.69  197.82
   2  11  14   24.52  173.68
  -2 -11 -14    2.56  245.34
   2  11  15 5122.62  534.66
  -2 -11 -15 7471.48  758.00
   2  11  16  540.96  478.28
  -2 -11 -16  638.95  421.00
   2  11  17  707.78  483.51
  -2 -11 -17  208.82  413.29
   2  11  18  269.04  481.52
  -2 -11 -18  379.39  428.93
   2  12 -14   53.48  392.78
  -2 -12  14 -100.87  212.49
   2  12 -13   -6.98  207.22
  -2 -12  13   79.68  293.87
   2  12 -12  975.73  363.84
  -2 -12  12 1336.68  486.99
   2  12 -11  210.83  436.66
  -2 -12  11  581.44  236.09
   2  12 -10 2496.12  627.08
  -2 -12  10 3604.40  540.58
   2  12  -9 6118.36  764.16
  -2 -12   9 8056.82  700.09
   2  12  -8  388.57  385.57
  -2 -12   8  493.72  207.15
   2  12  -722183.20  950.47
   2  12  -724541.70 1147.36
  -2 -12   724565.80 1249.65
   2  12  -6 8029.34  526.90
  -2 -12   6 8897.99  666.75
   2  12  -5 7207.99  483.32
  -2 -12   5 7989.14  482.35
  -2 -12   5 8558.63  475.05
   2  12  -4 8826.88  506.42
  -2 -12   4 8153.22  503.83
  -2 -12   4 9275.23  677.00
   2  12  -3 3491.99  626.43
   2  12  -3 3576.23  302.49
  -2 -12   3 3281.42  342.92
   2  12  -213027.60  747.37
   2  12  -213355.70  625.03
  -2 -12   212250.10  643.13
   2  12  -1 -104.41  291.65
   2  12  -1  144.45  199.63
  -2 -12   1   48.65  170.31
   2  12   0  497.85  354.80
   2  12   0  119.54  229.07
  -2 -12   0  270.68  131.25
   2  12   1    4.64  163.31
   2  12   1  246.04  183.38
  -2 -12  -1  -85.54  174.50
   2  12   2 9283.30  444.74
   2  12   2 9950.58  790.08
  -2 -12  -2 9324.13  452.12
   2  12   3  745.30  255.16
   2  12   3  784.20  383.03
  -2 -12  -3  686.84  173.68
   2  12   417957.80  855.11
   2  12   416247.40  830.41
  -2 -12  -421942.80 1004.37
   2  12   5  612.51  151.23
   2  12   5  782.96  390.12
  -2 -12  -5  419.53  279.66
   2  12   6  -68.02  173.76
   2  12   6 -127.53  286.89
  -2 -12  -6  230.39  139.49
   2  12   7  116.63  308.99
   2  12   7  180.18  196.47
  -2 -12  -7   98.85  152.23
   2  12   8 4737.32  655.66
   2  12   8 5455.98  322.41
  -2 -12  -8 5519.91  559.93
   2  12   9  299.11  228.81
   2  12   9  336.57  148.22
  -2 -12  -9  369.12  185.02
   2  12  10  236.61  231.06
   2  12  10  265.72  370.49
  -2 -12 -10  376.46  300.38
   2  12  11  379.14  379.95
   2  12  11   32.41  246.65
  -2 -12 -11  540.92  198.88
   2  12  12  196.35  246.24
   2  12  12  317.11  253.89
  -2 -12 -12  420.65  323.38
   2  12  1314886.20 1169.55
  -2 -12 -1313901.90 1039.80
   2  12  14  -47.07  364.68
  -2 -12 -14 -101.33  181.50
   2  12  15 -136.73  265.49
  -2 -12 -15  464.92  222.83
   2  12  16 -230.42  412.11
  -2 -12 -16 3035.24  359.87
   2  12  17 -158.88  426.50
  -2 -12 -17  169.36  219.96
   2  13 -13   61.15  285.03
  -2 -13  13  433.06  414.15
   2  13 -12   -6.11  228.98
  -2 -13  12   95.85  191.27
   2  13 -11  192.19  400.91
  -2 -13  11  121.91  346.36
   2  13 -10 5726.98  800.08
  -2 -13  10 6030.99  723.37
   2  13  -911860.00  790.17
  -2 -13   911109.40  684.39
   2  13  -8  261.53  246.35
  -2 -13   8  342.04  344.36
   2  13  -7 1395.12  318.79
  -2 -13   7 2560.08  310.33
   2  13  -6 4984.35  636.50
  -2 -13   6 4288.96  552.11
   2  13  -5  961.67  525.80
  -2 -13   5 2972.66  340.53
  -2 -13   5 3424.66  325.89
   2  13  -4  125.38  242.44
  -2 -13   4   26.34  168.70
  -2 -13   4   44.92  235.74
   2  13  -3  717.22  333.53
   2  13  -3 1517.21  365.59
  -2 -13   3  928.81  263.74
   2  13  -2 3550.27  688.62
   2  13  -2 3968.30  470.01
  -2 -13   2 3110.94  375.56
   2  13  -1  -82.62  256.69
   2  13  -1  111.65  235.54
  -2 -13   1  366.88  135.57
   2  13   0 1537.20  532.19
   2  13   0 1886.01  354.69
  -2 -13   0 1328.86  318.75
   2  13   1 9151.84  617.63
   2  13   1 8416.41  605.85
  -2 -13  -1 9962.19  477.36
   2  13   210790.80  958.47
   2  13   211583.20  531.71
  -2 -13  -210580.10  673.57
   2  13   3  801.88  168.03
   2  13   3  413.68  255.99
  -2 -13  -3  411.25  292.23
   2  13   4  237.62  239.04
   2  13   4  594.76  252.54
  -2 -13  -4  682.31  297.91
   2  13   5  182.82  210.28
   2  13   5    7.04  211.93
  -2 -13  -5  347.24  251.35
   2  13   639523.60 1616.37
   2  13   637793.20 1962.76
  -2 -13  -638223.70 1729.36
   2  13   7 2561.88  239.13
   2  13   7 3081.63  382.50
  -2 -13  -7 3094.35  478.17
   2  13   8 2640.38  251.73
   2  13   8 2912.13  387.33
  -2 -13  -8 3153.95  317.38
   2  13   9 2010.82  340.17
   2  13   9 1143.57  312.97
  -2 -13  -9 1049.73  426.21
   2  13  10 2267.42  610.83
   2  13  10 3145.79  397.82
  -2 -13 -10 2719.61  341.01
   2  13  11 1704.76  363.24
  -2 -13 -11 1099.74  452.55
   2  13  12 1542.71  551.99
  -2 -13 -12 1410.97  468.58
   2  13  13 -181.83  300.30
  -2 -13 -13 1127.52  256.77
   2  13  14   85.84  483.37
  -2 -13 -14  486.29  233.94
   2  13  15  145.61  274.03
  -2 -13 -15  375.21  376.65
   2  13  16  -68.29  262.87
  -2 -13 -16  374.84  353.21
   2  14 -12 1341.69  680.70
  -2 -14  12 1872.95  599.89
   2  14 -11   43.46  329.35
  -2 -14  11   -9.89  298.10
   2  14 -10 -182.68  400.09
  -2 -14  10 3832.31  395.18
   2  14  -9 -137.07  211.53
  -2 -14   9   32.24  317.68
   2  14  -8 1069.33  512.50
  -2 -14   8 1428.62  485.62
   2  14  -7 2479.73  573.88
  -2 -14   7 2446.26  335.70
   2  14  -6  144.69  347.27
  -2 -14   6  295.85  328.18
   2  14  -5 7153.56  537.29
  -2 -14   5 8075.20  522.71
   2  14  -4 1614.47  279.76
  -2 -14   4 1491.92  444.50
   2  14  -3 2688.45  485.04
  -2 -14   3 2982.00  377.41
   2  14  -2   66.45  478.08
   2  14  -2  323.54  301.32
  -2 -14   2  295.44  146.29
   2  14  -112432.20 1099.18
   2  14  -113058.50  815.02
  -2 -14   113220.20  766.62
   2  14   0  165.12  291.26
   2  14   0  454.94  297.86
  -2 -14   0  737.29  176.08
   2  14   1 4657.95  763.58
   2  14   1 5033.09  508.58
  -2 -14  -1 4958.70  508.10
   2  14   2 1042.04  466.54
   2  14   2  601.28  278.53
  -2 -14  -2  332.46  177.54
   2  14   3 3131.68  282.56
   2  14   3 2834.82  417.51
  -2 -14  -3 3195.81  304.55
   2  14   4  607.19  166.85
   2  14   4  763.51  281.75
  -2 -14  -4  299.87  199.23
   2  14   5  100.37  230.27
   2  14   5  243.47  138.31
  -2 -14  -5   57.49  167.64
   2  14   6 1050.15  323.68
   2  14   6  665.59  310.36
  -2 -14  -6 1267.96  245.80
   2  14   7  544.61  277.64
   2  14   7  605.90  289.98
  -2 -14  -7  532.02  363.85
   2  14   8 8192.52  580.61
   2  14   8 7899.68  623.56
  -2 -14  -8 5961.24  485.07
   2  14   9 2087.88  617.39
  -2 -14  -9 2142.34  490.51
   2  14  10  131.44  418.83
  -2 -14 -10  175.85  321.34
   2  14  11  -68.64  290.29
  -2 -14 -11 1075.17  383.83
   2  14  12 -176.90  544.34
  -2 -14 -12 1294.07  301.54
   2  14  13   -3.83  315.83
  -2 -14 -13  746.32  272.52
   2  14  14 -292.98  620.70
  -2 -14 -14 1783.38  521.67
   2  14  15   70.97  494.04
  -2 -14 -15  368.14  403.06
   2  15 -11  236.51  291.95
   2  15 -10   68.30  666.50
  -2 -15  10 2457.97  389.14
   2  15  -9 -212.17  474.64
  -2 -15   9  865.05  437.47
   2  15  -8   21.85  297.31
  -2 -15   8 1714.08  467.13
   2  15  -7  -25.69  227.26
  -2 -15   7  325.07  228.21
   2  15  -6  288.73  374.75
  -2 -15   6  181.85  364.94
  -2 -15   5  753.74  440.46
   2  15  -4 5932.65  692.64
  -2 -15   4 5426.53  465.56
   2  15  -3  247.18  189.26
  -2 -15   3  -20.37  207.22
   2  15  -2 5589.97  638.08
   2  15  -2 5222.70  418.19
  -2 -15   2 5053.23  502.52
   2  15  -1  183.63  268.64
   2  15  -1   22.63  158.94
  -2 -15   1  157.62  225.53
   2  15   0  -71.27  510.48
   2  15   0  579.88  304.21
  -2 -15   0  380.84  284.01
   2  15   1 1674.43  673.13
   2  15   1 1578.14  381.33
  -2 -15  -1 1961.68  260.39
   2  15   221115.40 1164.67
   2  15   219953.90 1066.10
  -2 -15  -220874.60 1122.65
   2  15   3 1994.83  462.88
   2  15   3 3037.50  425.43
  -2 -15  -3 2331.60  447.30
   2  15   4 3788.12  465.98
   2  15   4 3704.94  507.37
  -2 -15  -4 4963.16  560.58
   2  15   5   57.18  214.18
   2  15   5    5.11  229.11
  -2 -15  -5 -355.53  270.74
   2  15   613177.10  792.12
   2  15   615109.90  929.69
  -2 -15  -612222.80  717.41
   2  15   7 4907.51  559.82
  -2 -15  -7 5364.19  457.55
   2  15   8  176.85  283.18
  -2 -15  -8  274.61  349.42
   2  15   9  909.20  774.93
  -2 -15  -9 4176.47  415.93
   2  15  10  -75.37  485.45
  -2 -15 -10  427.77  360.29
   2  15  11 -128.53  229.96
  -2 -15 -11  133.88  177.17
   2  15  12 -144.80  643.70
  -2 -15 -12 1471.65  509.05
   2  15  13  -81.62  246.04
  -2 -15 -13   56.15  343.41
   2  15  14 -196.32  706.44
  -2 -15 -14 1816.63  573.75
   2  16  -9  -12.43  294.84
  -2 -16   9  781.49  441.32
   2  16  -8 -189.54  462.60
  -2 -16   8  726.64  445.22
   2  16  -7   10.44  394.31
  -2 -16   7  198.76  235.73
   2  16  -6 -223.86  509.50
  -2 -16   6 1553.93  493.43
   2  16  -5  791.56  291.92
  -2 -16   5  301.34  478.29
   2  16  -4 1106.38  511.85
  -2 -16   4 1784.28  338.24
   2  16  -3  -96.38  313.81
  -2 -16   3 -112.44  216.16
   2  16  -2  244.50  590.50
   2  16  -2  339.01  352.27
   2  16  -1  442.55  615.46
   2  16  -1  461.85  223.75
   2  16   0 1479.50  477.21
   2  16   0 2121.54  295.37
  -2 -16   0 2391.16  284.81
   2  16   1  345.44  347.39
   2  16   1  378.10  323.09
  -2 -16  -1  554.54  331.05
   2  16   2 2442.43  485.81
   2  16   2 2317.42  435.99
  -2 -16  -2 2578.88  464.70
   2  16   3 5031.48  888.89
   2  16   3 3971.45  526.30
  -2 -16  -3 4703.25  586.08
   2  16   4  291.64  414.02
  -2 -16  -4  -65.10  248.81
   2  16   5 3287.90  850.45
  -2 -16  -5 3928.35  589.83
   2  16   6 3388.04  526.81
  -2 -16  -6 2854.61  587.28
   2  16   7  -41.09  268.56
  -2 -16  -7 -100.14  186.82
   2  16   8  527.49  400.95
  -2 -16  -8 1730.87  475.46
   2  16   9  248.04  725.42
  -2 -16  -9 2427.68  538.62
   2  16  10   76.40  385.59
  -2 -16 -10 1051.74  288.61
   2  16  11  356.85  363.88
  -2 -16 -11  614.12  274.01
   2  16  12  -59.88  530.31
  -2 -16 -12  216.27  387.45
   2  16  13  304.25  391.48
  -2 -16 -13  869.73  315.54
   2  17  -7  292.36  281.08
  -2 -17   7  111.76  462.20
   2  17  -6 1376.67  556.03
  -2 -17   6  568.37  328.39
   2  17  -5  685.03  454.51
  -2 -17   5  -51.07  445.85
   2  17  -4 1643.58  361.17
  -2 -17   4 2588.73  623.88
   2  17  -3  399.54  422.45
  -2 -17   3  382.28  481.63
   2  17  -2 -121.91  328.94
   2  17  -2  343.45  341.12
   2  17  -1 2272.37  523.37
   2  17  -1  903.68  486.34
   2  17   0 1281.47  742.43
   2  17   0  823.37  259.55
   2  17   1 1695.05  748.29
   2  17   1 1054.66  421.09
  -2 -17  -1  868.05  420.45
   2  17   2 1092.23  770.09
  -2 -17  -2 1450.29  279.12
   2  17   3  717.46  564.92
  -2 -17  -3  195.41  205.53
   2  17   4  282.92  501.27
  -2 -17  -4   63.73  188.68
   2  17   5 3325.80  842.03
  -2 -17  -5 1825.81  355.63
   2  17   6 4001.92  968.86
  -2 -17  -6 4435.30  668.87
   2  17   7 1519.65  465.67
  -2 -17  -7 1069.80  519.01
   2  17   8  425.18  374.91
  -2 -17  -8  407.45  259.50
   2  17   9   62.98  704.93
  -2 -17  -9 1225.84  513.77
   2  17  10  104.32  365.28
  -2 -17 -10  375.10  265.05
   2  17  11   -0.36  601.79
  -2 -17 -11  401.42  453.83
   2  18  -4  770.88  490.89
  -2 -18   4  247.48  309.23
   2  18  -3  508.33  268.08
  -2 -18   3 -474.24  488.23
   2  18  -2   -9.41  405.71
  -2 -18   2  322.92  292.13
   2  18  -1  773.30  838.61
   2  18   0  542.03  760.74
   2  18   1 1136.92  829.06
   2  18   2 2692.40  979.94
   2  18   3 2081.61  716.69
  -2 -18  -3 -137.05  434.29
   2  18   4 1640.40  674.52
  -2 -18  -4 -110.28  416.26
   2  18   5 1158.43  550.62
  -2 -18  -5  -85.89  210.12
   2  18   6  990.17  569.18
  -2 -18  -6  -45.28  219.60
   2  18   7 3065.75  641.83
  -2 -18  -7 3335.18  698.73
   2  18   8  263.81  434.74
  -2 -18  -8  728.45  484.90
  -3  17   5  348.24  423.77
  -3  17   4 1109.99  859.32
  -3  17   3  441.14  747.13
  -3  17   2  252.97  694.55
  -3  17   1   79.43  368.89
  -3  17   0   56.55  376.14
  -3  17  -1  183.07  438.95
   3 -17   2  108.40  283.34
   3 -17   3  167.69  487.84
   3 -17   4   34.63  412.39
   3 -16  -9   71.04  341.80
   3 -16  -8  104.59  375.43
  -3  16   8  531.33  619.22
   3 -16  -7  733.04  270.83
  -3  16   7 1036.50  483.81
  -3  16   6 1306.07  797.41
  -3  16   5 1341.91  803.94
  -3  16   4  -24.30  292.10
  -3  16   3 1089.63  483.71
  -3  16   2  301.17  649.46
  -3  16   1   57.49  541.12
  -3  16   0  502.85  806.28
  -3  16  -1  617.51  780.35
   3 -16   2  -42.97  233.86
   3 -16   3 -113.82  458.65
   3 -16   4   35.69  375.35
   3 -16   5  -37.96  379.98
   3 -16   6   65.86  408.55
   3 -16   7  -57.96  423.07
   3 -16   8 1615.59  745.53
   3 -15 -11  -18.67  379.03
  -3  15  11  265.11  344.09
   3 -15 -10  231.65  227.61
  -3  15  10  188.16  589.01
   3 -15  -9  413.57  236.43
  -3  15   9  522.28  391.36
   3 -15  -8  144.52  350.44
  -3  15   8  531.79  570.40
   3 -15  -7  -23.49  164.58
  -3  15   7  224.78  274.87
   3 -15  -6   16.67  281.38
  -3  15   6  167.39  301.36
   3 -15  -5  216.78  182.32
  -3  15   5  276.61  540.86
  -3  15   4 2630.46  834.81
  -3  15   3 -130.83  532.51
  -3  15   2 8621.10  823.46
  -3  15   1  -87.09  308.87
  -3  15   0 3973.08  653.73
  -3  15  -112160.90 1048.34
  -3  15  -2 5045.67  723.10
   3 -15   3 -118.35  260.43
   3 -15   4  102.53  238.56
   3 -15   5  141.88  244.50
   3 -15   6   10.47  188.08
   3 -15   7   78.74  237.63
   3 -15   8  850.28  369.62
   3 -15   9  552.79  526.65
  -3  15  -9  228.31  281.76
   3 -15  10  693.17  558.64
  -3  15 -10   45.76  506.75
   3 -14 -13  273.65  357.19
  -3  14  13  -70.96  323.48
   3 -14 -12 1088.66  518.51
  -3  14  12 1458.05  783.84
   3 -14 -11 2677.70  637.80
  -3  14  11 5246.36  644.49
   3 -14 -10   76.66  191.34
  -3  14  10  518.65  500.47
   3 -14  -9 2100.61  321.51
  -3  14   9 2843.60  510.23
   3 -14  -8  468.91  364.42
  -3  14   8  625.05  602.24
   3 -14  -7  150.33  304.35
  -3  14   7  463.15  524.46
   3 -14  -6   24.29  291.77
  -3  14   6  463.14  314.28
   3 -14  -5 3677.53  363.89
  -3  14   5 5264.02  598.56
   3 -14  -4  342.48  295.34
  -3  14   4  713.02  553.47
   3 -14  -3  581.05  275.09
  -3  14   3  213.73  574.36
  -3  14   2 5509.95  965.50
  -3  14   1 -122.73  479.80
  -3  14   010378.20 1236.09
  -3  14  -1 1184.88  739.21
  -3  14  -212125.00 1370.61
   3 -14   3 1915.53  377.06
   3 -14   4 2742.27  405.82
   3 -14   5 4459.50  479.98
   3 -14   6  -53.33  236.66
  -3  14  -6 -155.42  176.76
   3 -14   7  153.95  265.33
  -3  14  -7  174.10  337.42
   3 -14   8  128.57  228.12
  -3  14  -8  -50.51  330.75
   3 -14   9  443.02  330.37
  -3  14  -9  702.14  298.82
   3 -14  10  207.60  502.71
  -3  14 -10  383.26  459.14
   3 -14  11  668.52  569.89
  -3  14 -11  473.91  538.23
   3 -14  12  183.15  525.34
  -3  14 -12  325.69  310.98
   3 -13 -14 1685.73  576.86
  -3  13  14 2035.35  823.68
   3 -13 -13  501.12  401.67
  -3  13  13  234.01  354.39
   3 -13 -12 4459.50  725.43
  -3  13  12 8638.06 1079.54
   3 -13 -11  947.47  418.72
  -3  13  11  679.95  392.40
   3 -13 -10  290.65  305.68
  -3  13  10 -226.28  454.55
   3 -13  -9 -180.61  169.31
  -3  13   9  -31.65  263.63
   3 -13  -8 3522.87  536.34
  -3  13   8 3257.14  507.37
   3 -13  -7 1828.74  413.33
  -3  13   7 1806.48  679.36
   3 -13  -6 2208.95  283.65
  -3  13   6 2626.84  720.08
   3 -13  -517642.50 1068.76
  -3  13   517147.90 1049.37
   3 -13  -4 5238.68  523.21
  -3  13   4 6053.68  617.32
   3 -13  -312533.90  647.49
  -3  13   312089.80  850.57
   3 -13  -2  388.54  216.62
  -3  13   2   26.38  295.86
   3 -13  -129338.80 1310.04
  -3  13   129588.50 1557.52
  -3  13   014629.30  975.79
  -3  13  -1  233.86  508.90
  -3  13  -2 1469.02  716.21
   3 -13   3 1333.80  315.77
   3 -13   4 3019.01  580.92
  -3  13  -4 2537.61  399.93
   3 -13   5   61.78  175.03
  -3  13  -5  -30.07  207.62
   3 -13   6   52.67  173.81
  -3  13  -6   -6.66  227.65
   3 -13   7  131.20  232.83
  -3  13  -7  229.50  183.64
   3 -13   8  108.46  243.11
  -3  13  -8  352.77  333.95
   3 -13   9 4580.85  728.69
  -3  13  -9 2500.45  639.26
   3 -13  10  151.10  437.26
  -3  13 -10  224.50  249.01
   3 -13  11  -24.84  454.90
  -3  13 -11  628.62  443.79
   3 -13  12  164.13  474.70
  -3  13 -12  200.90  276.12
   3 -13  13    0.85  496.97
  -3  13 -13  623.80  516.06
   3 -12 -15  -46.27  411.00
  -3  12  15  964.57  567.34
   3 -12 -14    8.28  450.09
  -3  12  14 1308.62  379.41
   3 -12 -13 1446.19  469.07
  -3  12  13  842.77  393.24
   3 -12 -12 -270.37  330.05
  -3  12  12  -94.10  482.94
   3 -12 -11   72.03  306.30
  -3  12  11  258.17  273.42
   3 -12 -10  544.12  369.01
  -3  12  10  780.93  536.20
   3 -12  -9 3652.63  386.01
  -3  12   9 4277.63  775.37
   3 -12  -8  760.22  214.45
  -3  12   8  818.84  312.47
   3 -12  -7  201.12  263.76
  -3  12   7  454.28  448.41
   3 -12  -611891.20  807.86
  -3  12   611846.70 1086.82
   3 -12  -5 9798.88  709.12
  -3  12   5 9319.30 1013.33
   3 -12  -412561.20  648.96
  -3  12   417630.20 1241.48
   3 -12  -3 9621.97  638.35
  -3  12   311863.60 1055.44
   3 -12  -2 6839.20  502.80
  -3  12   2 6852.81  856.70
   3 -12  -1  204.13  103.69
  -3  12   1  448.83  440.26
   3 -12   0 1510.89  233.47
  -3  12   0 1465.45  604.73
  -3  12  -1 3174.23  447.47
  -3  12  -1 2003.28  267.97
  -3  12  -2  619.72  335.91
  -3  12  -2  571.58  218.17
  -3  12  -312180.80  593.16
   3 -12   4 2159.94  510.93
  -3  12  -4 2204.62  353.37
   3 -12   5 -128.08  332.91
  -3  12  -5  358.73  243.01
   3 -12   615693.90  851.13
  -3  12  -615635.10 1010.20
   3 -12   7 3669.93  402.95
  -3  12  -7 2817.10  322.53
   3 -12   8  -83.84  299.23
  -3  12  -8   -1.90  252.82
   3 -12   9 2066.08  581.75
  -3  12  -9 2020.70  557.04
   3 -12  10 9361.24  904.33
  -3  12 -10 6519.17  634.46
   3 -12  11  682.27  504.20
  -3  12 -11  705.95  494.25
   3 -12  12  457.62  438.48
  -3  12 -12  158.69  263.18
   3 -12  13 -517.02  326.70
  -3  12 -13  180.34  197.50
   3 -12  14  -22.96  463.89
  -3  12 -14  416.69  482.44
  -3  12 -15  148.18  306.07
   3 -11 -16  -79.62  212.03
  -3  11  16 -282.19  468.83
   3 -11 -15   52.78  206.09
  -3  11  15  452.28  463.51
   3 -11 -14  -63.76  390.88
  -3  11  14  683.49  311.06
   3 -11 -13  -52.56  531.78
  -3  11  13 5873.60  726.79
   3 -11 -12  -10.23  258.07
  -3  11  12  112.03  350.87
   3 -11 -11  221.82  391.19
  -3  11  11 1387.17  333.87
   3 -11 -10   90.23  282.98
  -3  11  10  305.67  396.74
   3 -11  -9 1432.57  380.49
  -3  11   9 1316.28  544.59
   3 -11  -8 1014.67  222.50
  -3  11   8 2077.57  349.88
   3 -11  -7 2289.76  252.16
  -3  11   7 3370.03  400.57
   3 -11  -6  638.14  281.95
  -3  11   6  946.23  461.00
   3 -11  -5 2619.16  248.48
  -3  11   5 2352.87  599.87
   3 -11  -416244.60  860.80
  -3  11   417594.60 1202.25
   3 -11  -3 5897.05  464.20
  -3  11   3 7443.23  569.06
   3 -11  -2  124.28  152.97
  -3  11   2  113.52  215.79
   3 -11  -1 2758.26  297.85
  -3  11   1 3581.08  414.58
   3 -11   0 4398.25  258.79
  -3  11   0 4520.45  707.09
  -3  11   0 4116.87  289.15
   3 -11   1 3723.50  298.47
  -3  11  -1 4853.35  725.48
  -3  11  -1 4507.46  324.44
   3 -11   2  752.69  151.90
  -3  11  -2 1814.62  331.69
  -3  11  -2  702.88  207.49
  -3  11  -3 2555.42  413.54
  -3  11  -3 1784.09  187.58
   3 -11   4  607.70  374.21
  -3  11  -4  523.16  239.38
   3 -11   5 2989.81  519.69
  -3  11  -5 2897.86  393.34
   3 -11   6 5148.63  418.57
  -3  11  -6 3927.47  508.69
   3 -11   7 1660.72  278.75
  -3  11  -7  851.40  242.60
   3 -11   8 4775.47  647.55
  -3  11  -8 4313.40  584.01
   3 -11   9  335.93  383.39
  -3  11  -9  204.26  334.14
   3 -11  10  713.73  261.95
  -3  11 -10  389.68  252.98
   3 -11  11  116.99  222.66
  -3  11 -11  206.89  367.33
   3 -11  12  416.82  272.56
  -3  11 -12  480.21  278.78
   3 -11  13 1342.32  331.40
  -3  11 -13  359.04  324.32
   3 -11  14 1514.59  378.34
  -3  11 -14 1702.35  650.74
   3 -11  15    1.13  279.74
  -3  11 -15  352.95  291.41
   3 -11  16  -43.40  233.12
  -3  11 -16  237.31  410.77
   3 -10 -17  -82.84  420.82
  -3  10  17  727.03  331.63
   3 -10 -16  -77.89  192.32
  -3  10  16  896.17  423.79
   3 -10 -15  -13.97  145.77
  -3  10  15  -23.36  336.25
   3 -10 -14  -47.56  311.49
  -3  10  14  346.74  254.56
   3 -10 -13 -147.63  291.68
  -3  10  13  755.49  406.12
   3 -10 -12  402.59  329.71
  -3  10  12  181.51  428.81
   3 -10 -11  910.54  369.52
  -3  10  11  986.98  312.88
   3 -10 -10 4161.21  515.37
  -3  10  10 4387.70  663.66
   3 -10  -9 -161.88  211.87
  -3  10   9  140.44  310.92
   3 -10  -8 8010.22  643.86
  -3  10   8 8895.99  602.25
   3 -10  -7 7007.33  421.89
  -3  10   7 7049.24  529.55
   3 -10  -6 3628.49  290.93
  -3  10   6 4008.70  394.87
   3 -10  -5 4775.66  418.06
  -3  10   5 3605.17  398.93
   3 -10  -4  549.09  135.05
  -3  10   4  771.20  254.70
   3 -10  -3 1563.50  251.31
  -3  10   3 1784.21  316.19
   3 -10  -2   39.38  101.93
  -3  10   2   -1.24   38.23
  -3  10   2    0.46  226.74
   3 -10  -1  211.96  133.27
  -3  10   1  446.69  329.62
  -3  10   1   67.60   75.10
   3 -10   0 2791.88  239.66
  -3  10   0 2912.90  369.47
  -3  10   0 2345.05  202.41
   3 -10   1 4202.28  277.44
  -3  10  -1 5639.43  704.61
  -3  10  -1 4358.15  301.11
   3 -10   2  545.17  123.73
  -3  10  -2  490.10  469.24
  -3  10  -2  694.49  173.89
   3 -10   3 9612.12  444.50
  -3  10  -310623.30  704.70
  -3  10  -310624.40  480.72
   3 -10   4 1406.10  428.18
  -3  10  -4 1757.19  274.47
   3 -10   5 1098.98  231.09
  -3  10  -5  801.88  273.45
   3 -10   6 1717.12  269.76
  -3  10  -6 2213.02  349.75
   3 -10   7 1622.60  414.80
  -3  10  -7 1095.05  232.92
   3 -10   8  503.42  330.38
  -3  10  -8  145.02  297.27
   3 -10   9 1854.40  309.83
  -3  10  -9 2096.17  473.86
   3 -10  10  292.43  222.64
  -3  10 -10  390.36  220.84
   3 -10  11  540.01  421.50
  -3  10 -11  510.42  415.87
   3 -10  12  213.07  350.36
  -3  10 -12  114.67  227.65
   3 -10  13 1679.89  535.71
  -3  10 -13  930.66  567.84
   3 -10  14 -222.35  327.93
  -3  10 -14  185.15  348.73
   3 -10  15  392.51  489.79
  -3  10 -15  402.03  301.11
   3 -10  16   10.27  443.76
  -3  10 -16  281.54  472.38
   3 -10  17  346.34  581.11
  -3  10 -17  600.25  370.69
  -3   9  18   39.60  250.24
   3  -9 -17  152.75  329.92
  -3   9  17   99.86  259.56
   3  -9 -16  314.44  345.45
  -3   9  16   90.43  444.34
   3  -9 -15  190.08  180.43
  -3   9  15 -169.21  370.98
   3  -9 -14 -135.72  172.31
  -3   9  14  -90.89  221.29
   3  -9 -13 5992.26  699.40
  -3   9  13 7212.24  565.50
   3  -9 -12 5982.75  677.82
  -3   9  12 9000.75  832.30
   3  -9 -11 1826.20  397.45
  -3   9  11 1494.27  314.14
   3  -9 -10  199.71  265.77
  -3   9  10  661.60  362.70
   3  -9  -9  194.23  237.74
  -3   9   9  266.11  323.52
   3  -9  -8 6537.21  559.78
  -3   9   8 8492.77  527.33
   3  -9  -7  155.07  191.63
  -3   9   7   42.09  162.31
   3  -9  -6   21.13  177.81
  -3   9   6  187.58  173.39
   3  -9  -5 2807.99  240.73
  -3   9   5 3404.10  335.63
   3  -9  -4 -157.93  145.96
  -3   9   4   15.76  161.85
   3  -9  -3  275.95  149.91
  -3   9   3 -169.20  294.80
   3  -9  -2 4755.57  252.99
  -3   9   2 5653.73  430.96
   3  -9  -1  898.85  176.31
  -3   9   1  863.36   98.59
  -3   9   1 1424.59  250.88
   3  -9   0  -39.46   79.16
  -3   9   0   31.45   63.30
  -3   9   0   75.31  222.24
   3  -9   1  551.97  113.88
  -3   9  -1  314.18  217.82
  -3   9  -1  181.78  119.00
   3  -9   2 4945.28  248.53
  -3   9  -2 5419.50  336.08
  -3   9  -2 5448.56  703.21
   3  -9   3 1258.47  112.18
  -3   9  -3  603.63  204.56
  -3   9  -3  942.10  299.29
   3  -9   4 8175.42  632.13
  -3   9  -4 7812.48  502.45
   3  -9   5 4736.57  358.88
  -3   9  -5 4683.74  428.24
   3  -9   6 1257.73  403.28
  -3   9  -6 2250.71  228.99
   3  -9   7  336.09  196.37
  -3   9  -7  403.50  266.05
   3  -9   8 -154.62  146.77
  -3   9  -8  220.93  226.83
   3  -9   9  894.28  380.84
  -3   9  -9  672.73  225.97
   3  -9  10  580.86  363.69
  -3   9 -10  298.14  352.46
   3  -9  11 4772.84  636.54
  -3   9 -11 4547.32  654.79
   3  -9  12  574.93  258.88
  -3   9 -12  483.84  260.57
   3  -9  13 1560.28  343.15
  -3   9 -13 1993.97  578.73
   3  -9  14 6640.51  612.54
  -3   9 -14 5815.03  623.10
   3  -9  15 1492.98  356.51
  -3   9 -15 1434.04  616.08
   3  -9  16   40.28  272.70
  -3   9 -16  629.11  470.65
   3  -9  17 1501.84  409.89
  -3   9 -17  911.16  409.57
   3  -9  18 -156.69  297.91
   3  -8 -18  251.99  250.10
  -3   8  18  551.71  314.41
   3  -8 -17   57.29  309.19
  -3   8  17   69.69  226.86
   3  -8 -16   14.75  247.29
  -3   8  16  -79.70  320.39
   3  -8 -15 1044.63  264.37
  -3   8  15 2175.03  573.44
   3  -8 -14 4642.77  465.37
  -3   8  14 7356.46  780.74
   3  -8 -13 5139.22  586.48
  -3   8  13 5009.71  467.15
   3  -8 -12 2388.89  444.32
  -3   8  12 2142.26  509.39
   3  -8 -11   43.64  204.47
  -3   8  11  -69.07  146.89
   3  -8 -1011624.00  640.28
  -3   8  1013489.30  909.73
   3  -8  -9   70.12  124.27
  -3   8   9  167.46  259.67
   3  -8  -8 3327.33  273.77
  -3   8   8 3932.97  348.51
   3  -8  -722444.20  931.68
  -3   8   723405.00 1015.04
   3  -8  -6 4441.53  398.51
  -3   8   6 5047.35  375.30
   3  -8  -510901.70  577.40
  -3   8   510527.40  568.54
   3  -8  -4 7308.63  340.53
  -3   8   4 7755.81  626.62
   3  -8  -337735.10 1392.98
  -3   8   337595.10 1498.96
   3  -8  -2 5351.73  176.97
   3  -8  -2 6553.67  350.27
  -3   8   2 6997.48  591.13
   3  -8  -1  -17.95   89.55
   3  -8  -1   26.31   58.14
  -3   8   1   56.91   46.57
  -3   8   1   43.73  141.26
   3  -8   0 3870.32  241.43
  -3   8   0 3717.00  204.58
  -3   8   0 5016.62  548.74
   3  -8   111323.80  430.07
  -3   8  -110939.30  619.66
  -3   8  -110998.20  453.24
   3  -8   2 1751.08  160.84
  -3   8  -2 1387.32  453.01
  -3   8  -2  945.15  181.50
   3  -8   3 7261.86  264.01
  -3   8  -3 7665.07  436.13
  -3   8  -3 8053.38  544.02
   3  -8   4   -4.19   26.94
   3  -8   4   37.03   96.70
  -3   8  -4    8.23   31.19
  -3   8  -4    4.85   64.46
   3  -8   5 2753.05  395.85
  -3   8  -5 2746.54  229.32
   3  -8   652209.30 1995.30
  -3   8  -651947.30 2103.69
   3  -8   7  707.34  199.63
  -3   8  -7  498.93  283.48
   3  -8   8 4114.25  487.81
  -3   8  -8 2886.36  297.06
   3  -8   9  239.24  198.60
  -3   8  -9  975.98  205.41
   3  -8  10 4475.26  393.02
  -3   8 -10 3181.64  559.66
   3  -8  11 3934.38  523.88
  -3   8 -11 1751.34  364.57
   3  -8  12 3112.57  571.34
  -3   8 -12 2464.40  567.64
   3  -8  13 5888.74  762.85
  -3   8 -13 7800.12  861.92
   3  -8  1410290.50  954.16
  -3   8 -14 7536.22  677.42
   3  -8  15 -123.68  630.30
  -3   8 -15 3832.48  638.64
   3  -8  16  202.08  541.15
  -3   8 -16 1026.19  345.47
   3  -8  17  291.88  516.02
  -3   8 -17  605.90  526.41
   3  -8  18  470.86  512.56
  -3   8 -18  195.42  314.70
   3  -7 -19   90.77  408.00
  -3   7  19  403.87  298.26
   3  -7 -18  357.05  430.90
  -3   7  18  818.19  323.17
   3  -7 -17    8.36  195.92
  -3   7  17  302.35  236.28
   3  -7 -16 1067.17  456.51
  -3   7  16 1814.96  356.00
   3  -7 -15  589.99  343.30
  -3   7  15  455.30  414.01
   3  -7 -14 2821.94  343.44
  -3   7  14 3645.67  585.75
   3  -7 -13  546.04  313.13
  -3   7  13  482.25  226.82
   3  -7 -12   76.59  260.10
  -3   7  12  539.46  311.66
   3  -7 -11 1452.12  229.97
  -3   7  11 1975.68  267.18
   3  -7 -10 5019.22  362.05
  -3   7  10 5433.78  555.55
   3  -7  -9  805.77  183.50
  -3   7   9 1219.31  206.11
   3  -7  -8 8824.48  577.75
  -3   7   8 9330.60  495.17
   3  -7  -7  586.87  215.30
  -3   7   7  383.60  175.88
   3  -7  -6 4464.77  261.24
  -3   7   6 3966.27  312.70
   3  -7  -514042.40  561.26
  -3   7   515657.60  840.25
   3  -7  -4  766.32  114.49
  -3   7   4 1080.58  308.81
   3  -7  -3 -132.32  120.20
  -3   7   3   -0.67  128.34
   3  -7  -213062.40  549.71
  -3   7   213314.80  789.31
   3  -7  -1 3564.22  180.06
   3  -7  -1 3411.40  132.84
  -3   7   1 3716.52  151.42
  -3   7   1 3773.19  456.95
   3  -7   012901.20  439.02
   3  -7   014724.50  531.57
  -3   7   014182.30  478.93
  -3   7   015838.00  716.98
   3  -7   115307.80  521.21
  -3   7  -114568.10  537.29
  -3   7  -116379.90  751.63
   3  -7   2  993.82   94.07
  -3   7  -2  828.72   87.63
  -3   7  -2  952.36  160.02
  -3   7  -2  748.88  392.11
   3  -7   3 3588.27  137.77
   3  -7   3 1898.04  245.47
  -3   7  -3 3474.93  135.78
   3  -7   4 3851.04  284.19
  -3   7  -4 4506.32  343.24
   3  -7   5 2832.43  246.22
  -3   7  -5 2577.98  313.52
   3  -7   6 1213.92  320.77
  -3   7  -6 1651.92  279.13
   3  -7   7 2394.13  251.48
  -3   7  -7 2313.49  239.73
   3  -7   8   23.14  230.40
  -3   7  -8  192.13  219.24
   3  -7   9 5304.28  534.05
  -3   7  -9 4951.86  544.58
   3  -7  10 1317.49  246.66
  -3   7 -10 1000.96  239.49
   3  -7  11 8047.48  522.10
  -3   7 -11 7049.05  735.29
   3  -7  12  630.37  230.74
  -3   7 -12 1006.65  406.79
   3  -7  13 5942.44  688.18
  -3   7 -13 5057.81  510.71
   3  -7  14 2909.30  607.38
  -3   7 -14 2911.35  631.68
   3  -7  15  136.32  369.85
  -3   7 -15  181.72  242.26
   3  -7  16 -105.96  235.20
  -3   7 -16  384.37  244.40
   3  -7  17 -205.99  231.75
  -3   7 -17  803.69  388.48
   3  -7  18  894.34  349.62
  -3   7 -18  672.58  365.87
   3  -7  19  263.74  302.70
  -3   7 -19   12.79  537.16
   3  -6 -19  363.52  252.07
  -3   6  19  240.97  279.50
   3  -6 -18  968.64  477.08
  -3   6  18 1475.40  354.71
   3  -6 -17 2390.93  422.80
  -3   6  17 3966.46  448.65
   3  -6 -16 1905.36  503.50
  -3   6  16 2058.60  349.61
   3  -6 -15  517.76  314.28
  -3   6  15  134.40  363.04
   3  -6 -14 1536.49  252.38
  -3   6  14 1156.55  462.82
   3  -6 -13  259.56  242.52
  -3   6  13   12.06  281.10
   3  -6 -12  320.16  297.34
  -3   6  12 1051.12  215.57
   3  -6 -11 5236.91  375.41
  -3   6  11 5880.04  571.36
   3  -6 -10 8070.22  465.72
  -3   6  10 9500.85  517.02
   3  -6  -9 4411.11  416.07
  -3   6   9 4324.29  175.55
  -3   6   9 6327.14  364.93
   3  -6  -8 4037.38  393.86
  -3   6   8 4911.91  431.07
  -3   6   8 3076.42  179.24
   3  -6  -723320.90 1013.86
  -3   6   722663.20 1050.73
   3  -6  -6  936.43  139.72
  -3   6   6  847.41  172.91
   3  -6  -5 1013.46  135.07
  -3   6   5  717.71  167.89
   3  -6  -4 9725.68  473.24
  -3   6   4 9494.02  609.76
   3  -6  -3 1799.10  210.14
  -3   6   3 1665.87  330.20
   3  -6  -2 1445.37  119.11
  -3   6   2 1970.65  219.05
   3  -6  -1 3281.63  130.83
   3  -6  -1 3499.08  223.72
  -3   6   1 3848.63  296.23
  -3   6   1 3508.38  146.07
   3  -6   023411.70  763.68
   3  -6   020425.40  622.89
  -3   6   022573.90  719.83
  -3   6   022704.70  917.49
   3  -6   116952.60  537.25
   3  -6   115222.30  518.38
  -3   6  -117408.90  763.43
  -3   6  -117793.10  596.58
   3  -6   2 2941.33  142.54
  -3   6  -2 2430.11  128.14
  -3   6  -2 2771.82  210.80
  -3   6  -2 2850.05  292.96
   3  -6   3 4133.53  271.08
   3  -6   3 3278.27  125.71
  -3   6  -3 3562.18  272.03
  -3   6  -3 3152.00  131.13
   3  -6   4   22.22   21.36
   3  -6   4   93.02  159.07
  -3   6  -4   -2.96  114.48
  -3   6  -4   17.17   15.69
   3  -6   5 1926.24  297.40
  -3   6  -5 1281.86  250.03
   3  -6   623560.40  921.97
  -3   6  -624987.80 1091.78
   3  -6   7  101.24  219.28
  -3   6  -7  140.40  198.97
   3  -6   8  541.61  168.81
  -3   6  -8  800.84  169.75
   3  -6   913984.30  812.51
  -3   6  -912806.00  654.70
   3  -6  10 2919.96  442.68
  -3   6 -10 2638.47  454.42
   3  -6  11 2539.12  270.44
  -3   6 -11 1220.24  432.69
   3  -6  12 4088.14  380.28
  -3   6 -12 2869.19  360.39
   3  -6  13  157.31  177.57
  -3   6 -13  -54.45  295.71
   3  -6  14 2481.14  356.78
  -3   6 -14 2756.98  371.54
   3  -6  15 1125.89  312.21
  -3   6 -15  743.75  310.52
   3  -6  16  378.74  266.75
  -3   6 -16   69.97  430.73
   3  -6  17 -437.37  388.54
  -3   6 -17 3274.44  406.85
   3  -6  18 -114.14  528.85
  -3   6 -18 1257.19  540.88
   3  -6  19  245.04  489.27
  -3   6 -19  232.19  315.02
   3  -6  20  237.80  524.62
   3  -5 -19   42.53  337.12
  -3   5  19  121.94  233.43
   3  -5 -18  726.05  277.28
  -3   5  18  996.04  309.55
   3  -5 -17  746.59  398.92
  -3   5  17  998.80  301.76
   3  -5 -16 8800.84  652.87
  -3   5  1610506.90  676.40
   3  -5 -15 1313.33  407.14
  -3   5  15 1697.15  303.11
   3  -5 -14 4006.07  365.88
  -3   5  14 4711.19  561.01
   3  -5 -13 1634.57  363.32
  -3   5  13 1335.67  395.50
   3  -5 -12  159.67  158.06
   3  -5 -12  -21.14  224.73
  -3   5  12  330.96  249.61
   3  -5 -11  741.03  192.52
   3  -5 -11 1518.65  191.86
  -3   5  11  773.26  313.15
   3  -5 -10 1973.86  217.37
   3  -5 -10 2084.67  337.15
  -3   5  10 2168.92  232.86
   3  -5  -913447.50  613.61
   3  -5  -913909.60  743.57
  -3   5   915182.40  790.14
   3  -5  -8 1498.67  167.22
   3  -5  -8 1871.07  184.84
  -3   5   8 1419.17  119.82
  -3   5   8 2810.92  313.17
   3  -5  -7 7215.38  298.34
   3  -5  -7 7382.64  470.13
  -3   5   7 7452.91  483.43
  -3   5   7 6375.34  260.01
   3  -5  -657622.00 2167.09
  -3   5   663525.20 2369.07
   3  -5  -511581.90  552.44
  -3   5   510759.90  478.17
   3  -5  -437502.20 1344.73
  -3   5   436221.30 1435.89
   3  -5  -3 2744.71  245.28
  -3   5   3 2510.75  337.26
   3  -5  -218277.10  678.03
  -3   5   218119.10  878.24
   3  -5  -1 1442.58  104.24
   3  -5  -1 1320.63   63.86
  -3   5   1 1280.97   82.24
  -3   5   1 1270.10  306.15
   3  -5   0 8989.84  289.57
   3  -5   011025.70  391.78
  -3   5   0 9793.04  347.22
  -3   5   010430.60  493.27
   3  -5   116205.30  499.92
   3  -5   116431.70  519.87
  -3   5  -115568.80  832.87
  -3   5  -117130.60  555.63
  -3   5  -114414.20  464.71
   3  -5   2 2763.44  121.46
  -3   5  -2 3400.74  213.92
  -3   5  -2 2552.93  423.37
  -3   5  -2 2756.66  119.83
   3  -5   3 5688.40  389.23
   3  -5   3 4339.18  135.85
  -3   5  -3 3920.69  141.33
  -3   5  -3 4250.76  279.32
   3  -5   4    0.36  171.44
  -3   5  -4  180.61  133.97
   3  -5   5 2534.75  307.18
  -3   5  -5 1667.59  263.57
   3  -5   614681.00  610.17
  -3   5  -614940.20  727.31
   3  -5   713212.30  693.65
  -3   5  -712574.90  698.34
   3  -5   8 1891.86  214.83
  -3   5  -8 1868.48  329.05
   3  -5   9 5327.53  502.77
  -3   5  -9 6206.44  401.17
   3  -5  10  182.75  270.85
  -3   5 -10  502.75  167.52
   3  -5  11 6050.68  407.17
  -3   5 -11 5071.03  596.41
   3  -5  12 7252.62  469.88
  -3   5 -12 6307.96  671.47
   3  -5  13 3344.14  350.98
  -3   5 -13 3085.36  380.00
   3  -5  14  575.65  250.08
  -3   5 -14  537.29  408.40
   3  -5  15  366.55  238.95
  -3   5 -15  389.32  405.84
   3  -5  16  441.02  242.48
  -3   5 -16  137.37  261.94
   3  -5  17 3299.76  708.10
  -3   5 -17 2539.91  675.53
   3  -5  18  -13.77  431.06
  -3   5 -18  273.91  273.81
   3  -5  19  -67.56  533.18
  -3   5 -19 1215.71  568.48
   3  -5  20  756.01  374.50
  -3   5 -20  931.61  650.57
   3  -4 -20  245.12  245.98
  -3   4  20  387.89  284.38
   3  -4 -19 1038.97  455.95
  -3   4  19  864.43  320.54
   3  -4 -18  673.17  254.55
  -3   4  18 1290.14  300.61
   3  -4 -17 1479.43  429.18
  -3   4  17 1006.84  491.42
   3  -4 -16 7944.97  574.08
  -3   4  16 7239.58  762.78
   3  -4 -1513101.00  917.36
  -3   4  1513103.10  732.55
   3  -4 -14 4444.74  481.70
   3  -4 -14 4629.76  412.01
  -3   4  14 5113.65  409.61
   3  -4 -13    8.87  197.54
   3  -4 -13  388.21  250.54
  -3   4  13  197.32  161.31
   3  -4 -12  662.67  182.98
   3  -4 -12  776.75  229.28
  -3   4  12 1494.35  319.01
   3  -4 -11   74.89  119.55
   3  -4 -11   80.80  143.57
  -3   4  11  268.95  204.88
   3  -4 -10 3599.36  300.37
   3  -4 -10 4102.96  402.40
  -3   4  10 5888.75  432.19
   3  -4  -9 7552.38  388.97
   3  -4  -9 7413.02  375.33
  -3   4   9 8374.96  397.03
   3  -4  -8 1446.97  146.78
   3  -4  -8 1314.62  254.15
  -3   4   8 1476.34  170.78
   3  -4  -7   71.16   81.52
   3  -4  -7    1.47   58.70
  -3   4   7  -81.04   83.36
  -3   4   7   78.24   49.66
   3  -4  -650860.20 1731.19
   3  -4  -643087.50 1278.98
  -3   4   646311.50 1434.37
  -3   4   650700.10 1734.20
   3  -4  -554334.80 1945.00
   3  -4  -552991.40 1530.31
  -3   4   549751.10 1437.23
  -3   4   555283.50 1994.92
   3  -4  -418409.80  640.32
  -3   4   419203.80  804.44
   3  -4  -3  957.25  111.83
  -3   4   3 1344.01  235.46
   3  -4  -2 3224.22  161.53
  -3   4   2 2955.89  213.01
   3  -4  -1  253.36   38.92
   3  -4  -1  466.27  108.63
  -3   4   1  305.36  208.38
   3  -4   026354.90  760.09
   3  -4   025646.70  714.89
  -3   4   026042.00  750.22
  -3   4   024603.10  895.23
   3  -4   1 5570.07  210.52
   3  -4   1 5917.64  221.24
  -3   4  -1 5771.95  240.82
  -3   4  -1 6090.37  474.81
  -3   4  -1 5334.02  199.21
   3  -4   2 3139.11  181.10
   3  -4   2 3443.97  130.17
  -3   4  -2 3657.14  134.49
  -3   4  -2 3580.16  216.33
   3  -4   3  318.62   48.50
   3  -4   3  569.43  190.31
  -3   4  -3  410.34   37.61
  -3   4  -3  288.12  141.46
   3  -4   4 6723.34  420.47
  -3   4  -4 5857.14  270.37
   3  -4   510288.50  559.54
  -3   4  -511690.80  572.64
   3  -4   621358.00  926.49
  -3   4  -622587.90  966.08
   3  -4   7 8998.14  423.51
  -3   4  -7 7862.20  536.23
   3  -4   8 4325.65  399.92
  -3   4  -8 3631.09  408.37
   3  -4   9 2380.42  342.93
  -3   4  -9 1975.42  350.52
   3  -4  10  348.52  157.35
  -3   4 -10  316.60  167.45
   3  -4  11  214.34  143.12
  -3   4 -11  131.67  153.76
  -3   4 -11  117.53   56.20
   3  -4  12 3431.74  341.60
  -3   4 -12 4110.31  515.05
  -3   4 -12 3359.70  203.50
   3  -4  13 1289.32  258.69
  -3   4 -13  627.27  396.76
   3  -4  14 4696.44  419.58
  -3   4 -14 3614.10  425.24
   3  -4  15  102.70  183.71
  -3   4 -15 -245.22  186.73
   3  -4  16 1100.45  445.43
  -3   4 -16  213.41  483.49
   3  -4  17  253.22  242.44
  -3   4 -17 -123.32  169.91
   3  -4  18   40.17  433.03
  -3   4 -18  539.56  467.74
   3  -4  19  -55.64  206.19
  -3   4 -19   98.83  362.80
   3  -4  20  -14.67  291.74
  -3   4 -20  381.48  303.25
   3  -4  21  762.59  629.83
   3  -3 -20  -11.55  387.85
  -3   3  20  392.14  272.59
   3  -3 -19  127.76  194.96
  -3   3  19  154.67  228.54
   3  -3 -18  174.07  366.23
  -3   3  18  967.21  419.51
   3  -3 -17  -74.48  151.02
  -3   3  17  430.91  278.94
   3  -3 -16 1082.22  384.76
   3  -3 -16 1011.39  393.95
  -3   3  16  772.72  408.86
   3  -3 -15  256.71  167.90
   3  -3 -15  269.93  259.71
  -3   3  15 -115.17  285.67
   3  -3 -14 1351.11  214.59
   3  -3 -14 1685.30  391.38
  -3   3  14 1796.94  392.93
   3  -3 -13  180.11  183.32
   3  -3 -13 -295.93  209.31
  -3   3  13 -163.80  212.80
   3  -3 -12 9945.45  537.35
   3  -3 -12 8874.20  463.77
  -3   3  1210529.30  517.65
   3  -3 -11  158.31  170.22
   3  -3 -11  390.98  219.74
  -3   3  11  404.23  225.44
   3  -3 -1015155.50  657.18
   3  -3 -1016610.30  724.99
  -3   3  1017282.10  808.36
   3  -3  -928780.50 1212.49
   3  -3  -927073.50 1019.24
  -3   3   929268.90 1174.41
   3  -3  -812822.20  517.12
   3  -3  -813541.70  544.34
  -3   3   812911.00  508.03
   3  -3  -711030.00  410.65
   3  -3  -711047.30  563.39
  -3   3   7 9429.22  367.04
  -3   3   710039.60  406.62
   3  -3  -6 5308.05  224.35
   3  -3  -6 5526.36  273.74
  -3   3   6 4696.60  332.55
  -3   3   6 4597.95  200.78
   3  -3  -5 1462.67  256.94
   3  -3  -5 2122.39  112.04
  -3   3   5 1958.18  126.68
  -3   3   5 2025.34  162.18
   3  -3  -4 6734.66  287.95
   3  -3  -4 6815.41  213.06
  -3   3   4 6536.30  206.57
  -3   3   4 6946.72  293.22
   3  -3  -330677.50 1046.12
   3  -3  -329997.50  762.53
  -3   3   330336.30  771.36
  -3   3   329090.40 1064.73
   3  -3  -225861.30  657.14
   3  -3  -226864.40  816.48
   3  -3  -225986.70  641.86
  -3   3   226972.70  988.48
   3  -3  -1 3020.27  109.86
   3  -3  -1 3408.03  194.94
   3  -3  -1 2973.38  116.20
  -3   3   1 2860.36  297.97
   3  -3   0 5819.17  192.01
   3  -3   0 5412.67  186.03
   3  -3   0 5426.97  227.73
  -3   3   0 5197.00  382.82
  -3   3   0 5082.09  173.92
   3  -3   1 2559.79  129.37
   3  -3   1 2949.96  149.81
  -3   3  -1 2999.40  348.55
  -3   3  -1 2888.48  165.30
  -3   3  -1 2822.80  129.35
   3  -3   2 6072.11  186.32
   3  -3   2 5596.01  360.70
   3  -3   2 5607.18  205.21
  -3   3  -2 5325.10  177.55
  -3   3  -2 5598.25  277.24
   3  -3   3 1194.55  132.02
   3  -3   3 1037.32   70.11
   3  -3   3 1248.39   78.21
  -3   3  -3 1308.72  173.58
   3  -3   421637.40  508.16
   3  -3   418212.60  453.46
   3  -3   420810.80  827.33
  -3   3  -421764.90  821.65
   3  -3   5  434.81  120.30
  -3   3  -5  422.62  113.81
   3  -3   6 8077.59  373.75
  -3   3  -6 7712.36  366.50
   3  -3   7 1068.88   45.18
   3  -3   7 1207.62  263.81
  -3   3  -7 1208.68  273.16
  -3   3  -7  977.83   53.24
   3  -3   8 3987.11  138.74
   3  -3   8 4371.91  282.81
  -3   3  -8 4766.98  418.41
  -3   3  -8 4265.65  149.63
   3  -3   9 7861.77  393.12
   3  -3   9 6177.54  216.21
  -3   3  -9 8065.49  550.11
  -3   3  -9 6083.32  190.72
   3  -3  10 1008.32   81.53
   3  -3  10 1438.06  312.19
  -3   3 -10  988.45  338.08
  -3   3 -10 1251.65   92.46
   3  -3  1124457.00 1180.67
  -3   3 -1124195.00 1070.67
  -3   3 -1123269.70  749.42
   3  -3  12 6304.90  574.32
  -3   3 -12 5050.44  407.39
  -3   3 -12 5535.54  264.20
   3  -3  13 3973.66  360.45
  -3   3 -13 4299.21  558.90
  -3   3 -13 3584.78  279.20
   3  -3  14  955.40  241.85
  -3   3 -14  885.15  423.43
  -3   3 -14  491.74  128.37
   3  -3  15  702.91  228.77
  -3   3 -15  -83.45  224.81
   3  -3  16   99.39  291.04
  -3   3 -16  -92.11  189.39
   3  -3  17  -74.76  325.15
  -3   3 -17  224.52  354.78
   3  -3  18   83.08  461.57
  -3   3 -18  558.51  297.68
   3  -3  19  -57.34  266.52
  -3   3 -19  794.85  458.39
   3  -3  20  -15.12  383.50
  -3   3 -20  113.44  420.74
   3  -3  21  -22.00  499.52
  -3   3 -21 -238.18  321.12
   3  -2 -20  443.37  239.34
  -3   2  20  306.47  286.38
   3  -2 -19  356.40  392.92
  -3   2  19  642.07  282.20
   3  -2 -18  639.12  232.40
  -3   2  18  500.57  431.32
   3  -2 -17  280.00  421.76
   3  -2 -17  994.66  244.98
  -3   2  17 1128.18  421.74
   3  -2 -16  290.96  363.01
   3  -2 -16  613.53  341.77
  -3   2  16  889.11  378.21
   3  -2 -15  627.07  205.41
   3  -2 -15  705.59  197.56
  -3   2  15  567.41  341.26
   3  -2 -14  436.03  269.96
   3  -2 -14  437.51  270.98
  -3   2  14  137.58  276.57
   3  -2 -13 7139.38  594.01
   3  -2 -13 6950.42  585.31
  -3   2  13 8278.81  615.34
   3  -2 -12 1001.11  258.81
   3  -2 -12  762.79  174.05
  -3   2  12  596.00  274.11
   3  -2 -11  408.85  176.63
   3  -2 -11    3.14   94.63
  -3   2  11  -38.33  177.68
   3  -2 -1011044.80  558.74
   3  -2 -1011055.70  514.19
  -3   2  1011177.90  483.38
   3  -2  -9 9427.92  469.72
   3  -2  -9 9930.85  452.27
  -3   2   910128.00  531.46
   3  -2  -812775.90  636.36
   3  -2  -811937.20  501.19
  -3   2   812655.20  477.34
   3  -2  -722065.70  799.68
   3  -2  -722293.00  770.75
  -3   2   723858.30  791.05
   3  -2  -6 3237.33  202.25
   3  -2  -6 3108.43  191.28
  -3   2   6 2822.88  172.95
  -3   2   6 3375.31  248.13
   3  -2  -5 5423.56  225.61
   3  -2  -5 5326.81  348.63
  -3   2   5 5172.18  210.18
  -3   2   5 4700.32  296.20
   3  -2  -4128511.0 4544.42
   3  -2  -4127993.0 4145.64
  -3   2   4128018.0 4460.55
  -3   2   4120383.0 3974.00
   3  -2  -3 2683.45  221.59
   3  -2  -3 2568.20  132.07
  -3   2   3 2053.19  119.55
  -3   2   3 2192.69  202.31
   3  -2  -247138.10 1496.26
   3  -2  -244018.70 1421.27
   3  -2  -246522.60 1305.50
  -3   2   246442.30 1306.09
  -3   2   244269.30 1476.96
   3  -2  -1194186.0 6734.36
   3  -2  -1178723.0 6297.79
  -3   2   1163335.0 5497.23
  -3   2   1190096.0 6847.93
   3  -2   0 8281.48  275.42
   3  -2   0 7718.59  285.19
   3  -2   0 8386.82  258.76
   3  -2   0 6939.40  336.44
  -3   2   0 7269.14  228.60
  -3   2   0 7746.92  403.97
   3  -2   113542.90  450.45
   3  -2   114863.10  430.81
  -3   2  -114816.90  502.28
  -3   2  -114336.90  396.58
  -3   2  -113475.70  512.67
   3  -2   2 4636.49  226.49
   3  -2   2 5273.48  173.71
   3  -2   2 4881.93  177.35
   3  -2   2 4690.03  296.26
  -3   2  -2 4988.17  275.99
   3  -2   396369.60 2975.73
   3  -2   3105198.0 3501.99
  -3   2  -3104982.0 3591.75
   3  -2   4217122.0 8161.46
  -3   2  -4216605.0 8011.11
   3  -2   5 3713.32  303.79
   3  -2   5 3021.21  105.63
  -3   2  -5 3545.00  218.53
  -3   2  -5 2755.85  114.33
   3  -2   6 6468.13  195.13
   3  -2   6 7445.57  337.71
  -3   2  -6 6348.56  187.60
  -3   2  -6 6653.60  442.14
   3  -2   7  812.02   77.03
   3  -2   7 1073.75  243.05
  -3   2  -7  673.60  162.29
  -3   2  -7 1021.66   93.19
   3  -2   8 5283.10  416.89
   3  -2   8 4896.71  179.46
  -3   2  -8 4956.07  313.93
  -3   2  -8 5220.10  188.79
   3  -2   9  572.61   74.95
   3  -2   9  530.64  159.39
  -3   2  -9  531.37  266.84
  -3   2  -9  580.48   80.25
   3  -2  10  143.41  123.96
  -3   2 -10   63.28   61.32
  -3   2 -10 -173.55  210.04
   3  -2  11 4685.82  331.69
  -3   2 -11 5172.43  375.89
  -3   2 -11 4096.07  221.67
   3  -2  1215052.10  893.23
  -3   2 -1215594.10  802.96
  -3   2 -1215056.10  574.54
   3  -2  1323227.10 1256.76
  -3   2 -1320506.20 1067.02
  -3   2 -1322915.00  844.98
   3  -2  1410038.80  829.88
  -3   2 -14 8941.65  860.30
  -3   2 -1410079.60  493.37
   3  -2  1524951.70 1232.90
  -3   2 -1525302.00 1055.81
  -3   2 -1527525.20 1682.91
   3  -2  16 2023.58  341.71
  -3   2 -16 1477.52  345.50
   3  -2  17 1310.30  560.12
  -3   2 -17 1644.88  377.74
   3  -2  18   13.18  233.46
  -3   2 -18  395.41  414.71
   3  -2  19 3625.53  468.35
  -3   2 -19 3111.20  498.63
   3  -2  20  -79.31  491.60
  -3   2 -20  877.79  550.64
   3  -2  21 -111.67  212.02
  -3   2 -21  357.21  402.51
   3  -1 -20  167.37  382.67
  -3   1  20  423.19  265.63
   3  -1 -19  235.79  474.73
   3  -1 -19  513.85  229.39
  -3   1  19  606.80  452.96
   3  -1 -18  323.81  193.09
   3  -1 -18   91.38  386.88
  -3   1  18  -69.29  357.95
   3  -1 -17 1917.94  466.06
   3  -1 -17 1447.34  343.57
  -3   1  17 3691.89  522.84
   3  -1 -16 1152.46  482.28
   3  -1 -16 2107.92  280.30
  -3   1  16 2240.42  291.40
   3  -1 -15  505.39  217.06
   3  -1 -15 1123.93  389.11
  -3   1  15 1360.12  224.63
   3  -1 -14  955.66  303.05
   3  -1 -14  817.30  332.15
  -3   1  14  543.90  322.99
   3  -1 -13 3932.33  313.11
   3  -1 -13 3373.54  322.17
  -3   1  13 4887.11  456.34
   3  -1 -12 3657.34  286.78
   3  -1 -12 2898.68  387.56
  -3   1  12 3232.76  374.48
   3  -1 -11 4448.39  405.90
   3  -1 -11 4230.73  394.23
  -3   1  11 4952.08  407.39
   3  -1 -10 4484.04  384.32
   3  -1 -10 4505.39  352.22
  -3   1  10 3913.89  253.19
   3  -1  -920281.30  770.89
   3  -1  -919444.00  814.31
  -3   1   920921.30  846.52
   3  -1  -8  663.53  130.36
   3  -1  -8 1128.24  114.25
  -3   1   8  620.47  109.81
   3  -1  -727216.10  952.76
   3  -1  -727255.30  973.54
  -3   1   728815.60 1016.87
   3  -1  -6 1947.03  157.79
   3  -1  -6 1615.72  173.66
  -3   1   6 1505.42  121.72
   3  -1  -5144382.0 5065.34
   3  -1  -5148480.0 5094.76
  -3   1   5144637.0 5011.10
  -3   1   5128738.0 4554.88
   3  -1  -410279.20  361.11
   3  -1  -4 9589.15  309.73
   3  -1  -410653.80  365.31
  -3   1   410364.20  382.63
  -3   1   4 9826.48  344.16
   3  -1  -311656.40  389.72
   3  -1  -312207.40  384.44
   3  -1  -311450.40  383.52
  -3   1   311972.30  407.17
  -3   1   310948.00  348.74
   3  -1  -247253.40 1363.74
   3  -1  -245505.20 1440.74
   3  -1  -244722.10 1347.17
  -3   1   243473.70 1280.81
  -3   1   245637.80 1418.13
   3  -1   0161027.0 5594.44
   3  -1   0161428.0 5480.82
  -3   1   0159912.0 5627.91
  -3   1   0155432.0 5364.59
  -3   1   0166527.0 5587.12
   3  -1   1   29.32   52.82
   3  -1   1  -18.34   72.99
   3  -1   1   16.65   55.99
   3  -1   1   79.66   35.24
   3  -1   1  -38.02   65.87
   3  -1   1    6.17   76.66
   3  -1   281167.20 2677.53
   3  -1   281440.20 2465.96
   3  -1   278183.10 2412.75
   3  -1   279155.30 2576.45
  -3   1  -283176.40 2751.39
  -3   1  -280232.40 2564.86
   3  -1   399792.40 3259.48
   3  -1   398859.80 3099.24
  -3   1  -3103354.0 3464.29
  -3   1  -3101564.0 3143.87
   3  -1   532605.70  917.73
   3  -1   532502.20 1074.34
  -3   1  -535339.40 1192.14
  -3   1  -534416.80  969.97
   3  -1   6317231.012712.10
  -3   1  -6318804.012729.20
   3  -1   717962.70  801.89
   3  -1   717587.50  553.87
  -3   1  -719190.40  871.46
  -3   1  -719452.30  576.45
   3  -1   8 1914.34  121.86
   3  -1   8 2468.49  329.14
  -3   1  -8 2220.40  222.51
  -3   1  -8 2053.86  132.96
   3  -1   9  967.08  290.96
  -3   1  -9 1191.58  118.84
  -3   1  -9 1069.16  195.34
   3  -1  1012471.30  710.20
  -3   1 -1013369.90  634.75
  -3   1 -1013559.50  480.11
   3  -1  1121577.10 1037.72
  -3   1 -1119896.80  893.76
  -3   1 -1120738.90  716.13
   3  -1  12 6214.56  400.91
  -3   1 -12 5147.88  413.49
  -3   1 -12 5619.95  294.61
   3  -1  13  365.17  177.54
  -3   1 -13  397.48  127.93
  -3   1 -13  -60.47  191.86
   3  -1  14 6531.64  642.63
  -3   1 -14 5483.04  684.55
  -3   1 -14 5849.56  367.78
   3  -1  15 8020.45  759.70
  -3   1 -15 6322.83  773.30
  -3   1 -15 7398.00  377.85
   3  -1  16  261.48  225.78
  -3   1 -16  829.84  398.76
  -3   1 -16  146.90  165.18
   3  -1  17 2103.43  553.54
  -3   1 -17 2032.73  389.23
   3  -1  18  -37.85  337.26
  -3   1 -18  177.17  364.79
   3  -1  19  -70.42  227.47
  -3   1 -19  705.78  429.07
   3  -1  20  -55.36  478.64
  -3   1 -20  582.41  333.30
   3  -1  21    9.31  224.68
  -3   1 -21   87.87  432.42
   3   0 -20  541.11  240.31
   3   0 -20  438.12  320.52
  -3   0  20  347.95  285.38
   3   0 -19  166.88  451.30
   3   0 -19  464.06  342.56
  -3   0  19  130.92  402.11
   3   0 -18  200.89  313.92
   3   0 -18  228.50  400.19
  -3   0  18  229.54  362.26
   3   0 -17  -93.61  349.30
   3   0 -17  281.63  177.47
  -3   0  17   71.79  189.98
   3   0 -16 8828.56  585.83
   3   0 -16 8404.15  612.98
  -3   0  16 7866.94  737.90
   3   0 -1511174.80  944.31
   3   0 -1511938.40  849.01
  -3   0  1514791.40  931.34
   3   0 -14 7288.12  691.84
   3   0 -14 7295.15  604.86
  -3   0  14 8586.65  656.02
   3   0 -13 5938.58  373.95
   3   0 -13 5230.36  556.99
  -3   0  13 5485.24  359.01
   3   0 -12 1802.26  210.94
   3   0 -12 1830.55  339.36
  -3   0  12 2049.23  212.33
   3   0 -11 1559.36  176.57
   3   0 -11 1229.04  272.66
  -3   0  11 1200.51  165.74
   3   0 -10  121.43  185.84
   3   0 -10  354.29  178.53
  -3   0  10  227.84  101.36
   3   0  -9  871.18  218.07
   3   0  -9  867.60  222.50
  -3   0   9  874.92  198.43
   3   0  -8 5423.50  368.84
   3   0  -8 4809.11  335.63
  -3   0   8 4471.89  307.11
   3   0  -758670.00 2094.72
   3   0  -754810.70 1929.93
  -3   0   757069.40 1843.39
   3   0  -655852.50 1974.08
   3   0  -658519.00 1974.62
  -3   0   659527.70 1858.96
   3   0  -518252.20  615.79
   3   0  -517632.00  642.09
   3   0  -517361.00  585.68
  -3   0   518524.80  599.50
   3   0  -423733.90  830.87
   3   0  -422580.80  687.39
   3   0  -422620.90  693.92
  -3   0   424248.30  724.15
   3   0  -310237.50  347.78
   3   0  -310533.20  387.55
   3   0  -310688.70  322.11
  -3   0   3 9944.89  311.56
  -3   0   310741.90  331.08
   3   0  -2230066.0 8285.78
  -3   0   2227858.0 8276.09
   3   0  -1156121.0 5241.79
  -3   0   1152346.0 5203.79
   3   0   0112071.0 3600.38
   3   0   0111989.0 3680.55
   3   0   0115093.0 3590.36
   3   0   0113837.0 3698.92
   3   0   0108716.0 3562.60
  -3   0   0110038.0 3601.58
   3   0   111644.00  353.77
   3   0   111915.50  375.88
   3   0   111966.40  404.94
  -3   0  -110874.00  316.09
  -3   0  -111747.00  398.36
   3   0   2 2135.45  193.55
   3   0   2 2349.51  159.61
   3   0   2 2062.49  126.20
   3   0   2 2416.17  141.78
  -3   0  -2 2133.09  155.69
  -3   0  -2 2197.44  147.37
   3   0   354993.50 1659.37
   3   0   354476.50 1675.64
  -3   0  -359476.90 1898.12
  -3   0  -357188.30 1716.13
  -3   0  -353464.30 1660.55
   3   0   515033.40  524.28
   3   0   515815.60  475.98
  -3   0  -514283.60  670.82
  -3   0  -515190.60  480.45
   3   0   6197146.0 7270.52
   3   0   6189773.0 6718.62
  -3   0  -6191378.0 6717.99
  -3   0  -6199464.0 7462.07
   3   0   766521.70 2263.89
  -3   0  -765671.00 2468.83
  -3   0  -764036.80 2021.33
   3   0   8 5742.52  314.67
  -3   0  -8 7183.19  378.13
  -3   0  -8 5752.19  258.10
   3   0   947808.10 1697.86
  -3   0  -945514.90 1473.57
  -3   0  -944845.40 1838.91
   3   0  1017925.10  862.52
  -3   0 -1018086.80  943.54
  -3   0 -1017483.80  621.12
   3   0  11 5231.89  350.10
  -3   0 -11 6659.72  408.59
  -3   0 -11 6011.60  314.06
   3   0  12  519.50  182.29
  -3   0 -12  808.48  207.40
  -3   0 -12  602.37  147.43
   3   0  1321359.70 1151.03
  -3   0 -1321847.80 1056.57
  -3   0 -1321338.20  849.19
   3   0  14 2899.26  308.31
  -3   0 -14 2417.87  503.71
  -3   0 -14 2441.45  191.96
   3   0  1510704.20  868.68
  -3   0 -15 8990.90  897.92
  -3   0 -1510489.40  473.91
   3   0  1625757.00 1283.21
  -3   0 -1623420.70 1600.54
  -3   0 -1624001.30  988.10
   3   0  17 3037.35  393.82
  -3   0 -17 3505.03  433.94
  -3   0 -17 2965.50  354.58
   3   0  18  822.30  535.98
  -3   0 -18 1602.51  307.01
  -3   0 -18 1712.45  394.23
   3   0  19   57.48  253.34
  -3   0 -19  458.25  448.06
   3   0  20  171.16  437.26
  -3   0 -20  256.50  514.80
   3   0  21  -11.33  256.45
  -3   0 -21  269.83  300.19
  -3   0 -22  375.68  639.27
   3   1 -20  366.93  318.78
   3   1 -20  607.39  372.63
  -3  -1  20  253.08  276.45
   3   1 -19  223.69  486.55
   3   1 -19  699.57  360.92
  -3  -1  19  255.42  432.12
   3   1 -18  196.84  350.10
   3   1 -18 -125.04  152.59
  -3  -1  18   67.91  299.78
   3   1 -1711839.80 1094.48
   3   1 -1713336.40  967.33
  -3  -1  1712488.80 1014.19
   3   1 -16 3631.27  501.34
   3   1 -16 2526.71  402.32
  -3  -1  16 3314.63  520.88
   3   1 -15  272.11  290.96
   3   1 -15   48.37  230.04
  -3  -1  15   76.06  147.98
   3   1 -14  553.71  263.69
   3   1 -14  108.31  310.49
  -3  -1  14  414.15  266.58
   3   1 -13 1339.85  390.74
   3   1 -13 2024.68  226.38
  -3  -1  13 1370.69  332.91
   3   1 -12  368.64  257.35
   3   1 -12  340.50  128.60
  -3  -1  12  136.38  212.50
   3   1 -11 1927.81  349.56
   3   1 -11 1968.22  207.14
  -3  -1  11 2483.00  201.34
   3   1 -10  790.47  141.47
   3   1 -10 1087.04  248.56
  -3  -1  10  697.79  210.08
   3   1  -9   93.19  102.13
   3   1  -9  165.65  166.68
  -3  -1   9  183.12  136.74
   3   1  -8   78.97   89.25
   3   1  -8  136.53   89.05
  -3  -1   8   53.13  111.84
   3   1  -7  159.39  128.89
   3   1  -7  -37.19  125.74
  -3  -1   7   41.74   56.34
   3   1  -6 5230.35  328.84
   3   1  -6 4568.73  328.79
  -3  -1   6 5421.43  255.37
   3   1  -526960.00  838.63
   3   1  -527190.40  875.60
   3   1  -527104.00  958.48
  -3  -1   527235.00  833.77
   3   1  -4 6033.52  307.34
   3   1  -4 5456.38  198.01
   3   1  -4 6067.58  235.51
  -3  -1   4 5318.50  228.76
   3   1  -381441.10 2449.46
   3   1  -381957.20 2615.66
   3   1  -382505.40 2727.30
  -3  -1   381324.10 2392.90
   3   1  -2  340.78   83.22
   3   1  -2  518.47  131.50
   3   1  -2  446.80   44.07
  -3  -1   2  349.52   44.30
  -3  -1   2  368.96  106.20
   3   1  -151476.70 1647.30
   3   1  -152710.00 1585.60
  -3  -1   148630.70 1484.08
   3   1   010912.30  324.78
   3   1   010863.10  430.91
   3   1   011592.50  302.23
  -3  -1   011145.90  366.22
  -3  -1   010806.30  340.16
   3   1   1 3990.73  219.42
   3   1   1 4499.24  193.86
   3   1   1 4692.84  202.19
  -3  -1  -1 4036.31  221.50
  -3  -1  -1 4300.65  242.60
  -3  -1  -1 4548.44  154.97
   3   1   258745.70 1786.03
   3   1   259869.60 1838.30
   3   1   257148.10 1804.32
  -3  -1  -260088.70 1879.56
  -3  -1  -258259.10 1719.16
   3   1   3  843.90  109.44
   3   1   3  726.07  131.63
   3   1   3  624.32  106.79
  -3  -1  -3  832.62  126.19
  -3  -1  -3  362.64  110.76
   3   1   459318.60 1877.16
   3   1   457449.00 1797.36
   3   1   454526.60 1713.16
  -3  -1  -456767.80 1766.80
   3   1   515823.30  540.76
  -3  -1  -516283.70  538.67
  -3  -1  -515241.20  693.45
   3   1   6  373.29  192.24
  -3  -1  -6  433.74  112.24
  -3  -1  -6  546.27  222.58
   3   1   7  835.58  142.86
  -3  -1  -7  386.67  240.25
  -3  -1  -7  740.89  135.37
   3   1   812245.60  620.97
  -3  -1  -810272.50  627.50
  -3  -1  -811321.30  438.91
   3   1   927021.00  998.92
  -3  -1  -925836.70  897.80
  -3  -1  -928460.20 1086.46
   3   1  10  652.83  247.27
  -3  -1 -10  362.67  132.89
  -3  -1 -10  190.38  164.96
   3   1  1111532.50  560.32
  -3  -1 -1111760.90  772.28
  -3  -1 -1111511.60  496.11
   3   1  12 7329.66  574.23
  -3  -1 -12 6770.09  629.56
  -3  -1 -12 7284.84  385.23
   3   1  13  244.37  161.00
  -3  -1 -13  452.86  301.86
  -3  -1 -13   42.32  144.48
   3   1  14 1504.65  431.64
  -3  -1 -14 1895.37  472.02
  -3  -1 -14 2086.10  178.80
   3   1  15 7079.79  522.78
  -3  -1 -15 6784.72  792.60
  -3  -1 -15 7423.76  388.18
  -3  -1 -16  288.84  203.43
  -3  -1 -16   61.28  396.90
   3   1  17   57.84  223.88
  -3  -1 -17  -45.34  425.93
  -3  -1 -17  527.61  212.18
   3   1  18 2351.86  635.58
  -3  -1 -18 3732.04  497.80
   3   1  19   -1.13  325.08
  -3  -1 -19 1942.22  395.88
  -3  -1 -19 1252.73  331.02
   3   1  20   44.02  319.79
  -3  -1 -20  -25.24  365.05
   3   1  21  118.46  275.50
  -3  -1 -21  132.86  508.35
  -3  -1 -22  681.55  423.01
   3   2 -20  519.99  498.50
   3   2 -20  142.88  207.04
   3   2 -19  401.13  547.67
   3   2 -19  672.57  384.74
  -3  -2  19  716.22  473.90
   3   2 -18  186.47  237.53
   3   2 -18   56.00  342.99
  -3  -2  18  -55.33  167.69
   3   2 -1713664.10  974.19
   3   2 -1713316.50  977.84
  -3  -2  1713061.70 1032.94
   3   2 -16 4794.95  553.53
   3   2 -16 5602.69  521.50
  -3  -2  16 5160.20  456.17
   3   2 -15  376.44  158.07
   3   2 -15   81.58  343.70
  -3  -2  15  122.17  278.81
   3   2 -14  509.11  172.46
   3   2 -14  300.29  342.17
  -3  -2  14  981.13  296.56
   3   2 -13 3758.71  482.50
   3   2 -13 3187.14  267.19
  -3  -2  13 3339.01  414.90
   3   2 -12  932.14  163.99
   3   2 -12  274.26  304.37
  -3  -2  12  630.51  251.38
   3   2 -11 1738.01  357.58
   3   2 -11 2119.13  208.51
  -3  -2  11 2649.28  202.46
   3   2 -10  179.08  108.80
   3   2 -10  264.19  211.84
  -3  -2  10  270.69  167.98
   3   2  -9 2172.41  260.03
   3   2  -9 2641.33  311.94
  -3  -2   9 2113.21  237.97
   3   2  -8 1177.92  148.76
   3   2  -8  954.70  210.19
  -3  -2   8  794.88  168.91
   3   2  -727701.90  937.83
   3   2  -727126.60 1069.67
  -3  -2   728529.00  966.29
   3   2  -6 3951.12  294.74
   3   2  -6 5310.10  348.97
  -3  -2   6 4423.28  228.85
   3   2  -5 1168.64  117.41
   3   2  -5 1595.69  220.21
   3   2  -5 1237.45  105.95
  -3  -2   5 1337.31  116.31
   3   2  -4 5843.82  339.47
   3   2  -4 5749.54  234.78
   3   2  -4 5607.16  189.58
   3   2  -3 1869.97   92.54
   3   2  -3 2250.27  137.77
   3   2  -3 2260.80  222.36
  -3  -2   3 1941.29   81.84
   3   2  -2208816.0 7642.45
   3   2  -2206663.0 7506.16
   3   2   0 6364.72  154.17
   3   2   0 6099.93  329.29
  -3  -2   0 6295.92  154.06
  -3  -2   0 6340.92  246.77
   3   2   1 2376.85  104.04
   3   2   1 2759.65  228.83
  -3  -2  -1 2565.29  145.24
  -3  -2  -1 2533.29  104.12
   3   2   2 7319.93  276.27
   3   2   2 6932.10  254.87
  -3  -2  -2 7093.89  212.10
  -3  -2  -2 7194.37  263.83
   3   2   321844.10  685.55
   3   2   320938.30  688.47
  -3  -2  -320884.80  637.16
  -3  -2  -321576.70  630.82
   3   2   4 5359.14  324.63
   3   2   4 5070.47  214.02
  -3  -2  -4 4992.80  207.35
   3   2   5 3860.42  279.17
   3   2   5 3873.11  295.27
  -3  -2  -5 3579.52  167.33
   3   2   6 1757.28  157.04
  -3  -2  -6 1694.90  293.45
  -3  -2  -6 1970.62  125.91
   3   2   7 6746.79  318.25
  -3  -2  -7 5976.78  464.20
  -3  -2  -7 7113.82  335.73
   3   2   8  658.04  141.54
  -3  -2  -8  426.39  250.54
  -3  -2  -8  569.35  157.82
   3   2   9  462.69  228.19
  -3  -2  -9  272.92  161.17
  -3  -2  -9  752.04  158.12
   3   2  10 5383.71  449.13
  -3  -2 -10 4130.59  479.50
  -3  -2 -10 5503.30  325.68
   3   2  1112296.50  579.01
  -3  -2 -1112470.00  616.28
  -3  -2 -1112965.30  476.55
   3   2  12  702.23  288.57
  -3  -2 -12  567.29  210.74
  -3  -2 -12  522.70  179.87
   3   2  1311185.40  754.54
  -3  -2 -1311132.90  827.03
  -3  -2 -1310579.40  548.83
   3   2  14 1689.42  264.64
  -3  -2 -14  703.62  451.89
  -3  -2 -14 1508.47  248.55
   3   2  15 3814.44  540.66
  -3  -2 -15 3292.88  593.81
  -3  -2 -15 3075.22  362.87
   3   2  16 3296.84  399.23
  -3  -2 -16 3692.61  675.70
  -3  -2 -16 4171.37  408.87
   3   2  17  464.87  375.49
  -3  -2 -17  305.66  259.98
  -3  -2 -17  327.46  237.92
   3   2  18  255.45  383.61
  -3  -2 -18  419.81  264.06
  -3  -2 -18   31.26  248.78
   3   2  19 4097.40  478.00
  -3  -2 -19 4332.36  584.99
  -3  -2 -19 4310.44  536.17
   3   2  20  -21.94  403.31
  -3  -2 -20 1200.49  464.66
  -3  -2 -20   18.60  163.98
   3   2  21  -24.35  268.50
  -3  -2 -21  695.96  519.84
  -3  -2 -22  -52.49  303.49
   3   3 -20  677.76  626.46
   3   3 -19  502.57  310.62
   3   3 -19  244.18  200.79
   3   3 -18 2786.58  344.58
   3   3 -18 2429.08  443.68
  -3  -3  18 2459.47  378.75
   3   3 -17 2752.97  707.32
   3   3 -17 3495.48  353.10
  -3  -3  17 2727.55  587.33
   3   3 -16 -200.59  149.03
   3   3 -16  146.84  360.45
  -3  -3  16 -223.83  287.96
   3   3 -15  405.53  164.77
   3   3 -15  209.98  381.71
  -3  -3  15  476.29  302.03
   3   3 -14  394.65  329.35
   3   3 -14  332.51  153.78
  -3  -3  14  305.78  267.24
   3   3 -13 2114.95  228.16
   3   3 -13 1434.53  268.16
  -3  -3  13 1908.34  227.75
   3   3 -12  809.53  157.00
   3   3 -12 1098.30  216.46
  -3  -3  12  682.85  261.75
   3   3 -11  365.02  122.65
   3   3 -11  435.40  157.27
  -3  -3  11  280.25  119.83
   3   3 -10 1258.36  289.12
   3   3 -10  786.63  218.34
  -3  -3  10  691.49  212.79
   3   3  -9 4620.46  353.31
   3   3  -9 5048.30  430.47
  -3  -3   9 4989.45  327.35
   3   3  -847281.10 1596.40
   3   3  -846750.80 1681.17
  -3  -3   847509.40 1565.06
   3   3  -7 4125.80  298.05
   3   3  -7 4035.15  360.86
  -3  -3   7 3556.62  235.55
   3   3  -6 6404.00  311.36
   3   3  -6 5932.06  266.58
  -3  -3   6 6382.09  283.50
   3   3  -544212.50 1416.20
   3   3  -541881.30 1307.33
   3   3  -542439.10 1421.99
  -3  -3   543691.70 1338.92
   3   3  -410559.60  376.58
   3   3  -411066.80  418.92
   3   3  -410793.40  365.51
  -3  -3   410713.30  336.07
   3   3  -3 4898.28  221.69
   3   3  -3 4690.64  329.17
  -3  -3   3 5321.22  222.51
  -3  -3   3 4912.59  180.51
   3   3  -224316.30  797.81
  -3  -3   224709.30  637.97
  -3  -3   224354.00  654.79
   3   3  -1194090.0 6965.79
   3   3   089559.50 2931.40
  -3  -3   090178.50 2919.87
   3   3   111881.60  517.56
   3   3   112120.40  351.15
  -3  -3  -112234.60  411.88
  -3  -3  -112010.30  350.24
   3   3   2 4258.60  287.26
   3   3   2 4201.86  194.96
  -3  -3  -2 3879.92  262.43
  -3  -3  -2 3865.35  174.67
   3   3   3 5963.80  213.72
   3   3   3 5747.01  334.57
  -3  -3  -3 5723.56  208.75
  -3  -3  -3 5816.28  312.61
   3   3   4 4431.44  272.21
   3   3   4 4671.90  219.37
  -3  -3  -4 4096.55  271.48
   3   3   5  164.05  114.74
   3   3   5   18.01   74.58
  -3  -3  -5   -5.15  110.14
   3   3   6  315.05  106.08
   3   3   6  521.89  111.07
  -3  -3  -6  456.37  155.45
   3   3   719436.20  705.53
   3   3   720795.20  729.30
  -3  -3  -721364.80  775.71
   3   3   847759.90 1776.76
  -3  -3  -843251.80 1740.04
  -3  -3  -848138.90 1656.48
   3   3   9   -0.24  166.13
  -3  -3  -9   35.18  121.33
  -3  -3  -9   90.95  189.63
   3   3  1011109.30  504.79
  -3  -3 -1010171.90  533.63
  -3  -3 -1011602.60  540.69
   3   3  11 1820.14  218.93
  -3  -3 -11 1425.03  371.04
  -3  -3 -11 2154.33  246.82
   3   3  12 1117.89  206.62
  -3  -3 -12  975.85  144.42
  -3  -3 -12 1769.25  377.55
   3   3  1320878.50 1130.13
  -3  -3 -1322868.30 1074.98
  -3  -3 -1321602.80  962.01
   3   3  1458635.50 2629.75
  -3  -3 -1460664.00 2367.62
  -3  -3 -1457454.10 2501.90
   3   3  15 3448.82  372.56
  -3  -3 -15 4132.79  424.89
  -3  -3 -15 3120.80  386.23
   3   3  16  425.61  205.87
  -3  -3 -16   67.58  229.03
   3   3  1714343.10 1065.27
  -3  -3 -1712767.70  815.04
  -3  -3 -1712128.90  914.75
   3   3  18 1932.32  359.67
  -3  -3 -18 2010.58  418.46
  -3  -3 -18 1813.59  397.04
   3   3  19   34.13  404.36
  -3  -3 -19  178.87  299.63
  -3  -3 -19  292.02  176.09
   3   3  20  -13.94  455.41
  -3  -3 -20 1182.85  548.60
  -3  -3 -20  302.71  210.19
   3   3  21  -21.54  256.00
  -3  -3 -21  560.52  507.88
  -3  -3 -21  209.54  308.09
  -3  -3 -22 -130.65  326.56
   3   4 -19  176.79  485.32
   3   4 -18  264.41  312.91
   3   4 -18  625.28  487.21
  -3  -4  18  342.57  236.96
   3   4 -17  979.96  395.76
   3   4 -17 1853.56  618.05
  -3  -4  17 1947.37  499.47
   3   4 -16  150.57  254.67
   3   4 -16  263.36  280.69
  -3  -4  16  769.93  336.95
   3   4 -15  595.95  268.57
   3   4 -15  507.88  296.20
  -3  -4  15 1049.22  227.13
   3   4 -14  553.17  223.35
   3   4 -14  348.83  261.34
  -3  -4  14  587.19  284.48
   3   4 -13 5385.30  430.60
   3   4 -13 4489.38  439.57
  -3  -4  13 4742.10  487.54
   3   4 -12  608.35  256.76
   3   4 -12  985.72  221.54
  -3  -4  12 1106.32  274.31
   3   4 -1111483.40  530.39
   3   4 -1111918.50  614.40
  -3  -4  1112669.30  558.41
   3   4 -10 6516.82  424.28
   3   4 -10 6970.40  413.49
  -3  -4  10 6588.68  423.69
   3   4  -9  733.73  193.32
   3   4  -9  931.51  182.00
  -3  -4   9  517.67  187.51
   3   4  -8 1647.60  213.40
   3   4  -8 1513.23  309.04
  -3  -4   8 1789.91  209.93
   3   4  -7  247.43   87.23
   3   4  -7  539.09  207.28
  -3  -4   7  144.90  120.31
   3   4  -619705.00  773.21
   3   4  -619955.60  869.77
  -3  -4   620690.60  711.35
   3   4  -546091.80 1577.69
   3   4  -547389.70 1629.91
   3   4  -545335.80 1416.69
  -3  -4   546234.20 1442.97
   3   4  -4  201.54  138.27
   3   4  -4   26.18   99.28
  -3  -4   4  155.27   90.23
  -3  -4   4  171.23   66.15
   3   4  -3 6139.27  258.30
   3   4  -3 5650.66  275.49
  -3  -4   3 5255.18  222.87
  -3  -4   3 5283.08  196.05
   3   4  -242329.60 1491.60
  -3  -4   238879.90 1332.30
  -3  -4   239386.00 1142.04
  -3  -4   237916.40 1147.32
   3   4  -148530.80 1471.96
   3   4  -152173.10 1681.96
  -3  -4   152634.40 1661.71
  -3  -4   147951.80 1388.35
   3   4   018164.00  615.05
   3   4   019283.00  622.44
  -3  -4   018933.90  536.87
  -3  -4   019323.30  714.10
   3   4   154430.10 1623.36
   3   4   142708.80 1541.85
  -3  -4  -157141.10 1692.59
  -3  -4  -154894.10 1821.22
   3   4   2 9386.60  440.82
   3   4   2 8727.88  325.88
  -3  -4  -2 7864.40  295.75
  -3  -4  -2 8491.05  402.41
   3   4   3 1365.14  131.95
   3   4   3 1341.20  156.77
  -3  -4  -3 1353.40  126.39
   3   4   418988.70  679.14
   3   4   419237.40  739.60
  -3  -4  -418168.30  606.16
   3   4   5  718.14  173.61
   3   4   5  774.41  187.25
  -3  -4  -5  675.14  109.35
   3   4   6 3686.35  307.23
   3   4   6 3217.52  300.78
  -3  -4  -6 3795.07  296.93
   3   4   712377.80  474.07
   3   4   711838.90  576.11
  -3  -4  -712458.60  558.04
   3   4   8  367.81  201.11
   3   4   8  332.27  191.96
  -3  -4  -8  260.95  167.11
   3   4   910964.60  490.39
   3   4   912771.60  518.70
  -3  -4  -911913.50  556.86
   3   4  1013410.20  577.96
  -3  -4 -1012791.90  601.42
  -3  -4 -1011975.10  476.31
   3   4  11 3107.43  260.30
  -3  -4 -11 3002.11  438.58
  -3  -4 -11 2938.02  313.84
   3   4  12 2699.29  265.30
  -3  -4 -12 1893.80  271.27
  -3  -4 -12 2129.10  297.39
   3   4  13 5222.20  394.56
  -3  -4 -13 4964.29  601.52
  -3  -4 -13 6431.14  343.82
   3   4  14 4078.84  369.08
  -3  -4 -14 5145.98  627.49
  -3  -4 -14 4055.15  288.22
   3   4  15 1144.53  396.58
  -3  -4 -15  868.13  426.13
  -3  -4 -15  495.89  283.81
   3   4  16  276.72  370.62
  -3  -4 -16  646.80  264.64
  -3  -4 -16  591.86  283.05
   3   4  17 6552.85  515.86
  -3  -4 -17 4140.48  536.70
  -3  -4 -17 6029.42  436.22
   3   4  18 5912.86  533.86
  -3  -4 -18 6283.10  637.79
  -3  -4 -18 5350.09  452.49
   3   4  19  -52.59  540.14
  -3  -4 -19 1646.08  655.11
  -3  -4 -19 1662.62  262.00
   3   4  20   96.37  435.57
  -3  -4 -20  643.95  489.57
  -3  -4 -20   78.05  325.49
   3   4  21  -47.58  305.15
  -3  -4 -21  475.67  374.70
  -3  -4 -21 1562.48  574.46
  -3  -4 -22  477.27  250.86
  -3  -4 -22  211.94  375.21
   3   5 -19 1246.76  686.97
   3   5 -18  269.90  298.81
   3   5 -17  309.21  191.25
   3   5 -17  371.40  288.85
  -3  -5  17  518.91  233.43
   3   5 -16   -6.00  117.83
   3   5 -16  294.10  296.97
  -3  -5  16  -47.23  238.24
   3   5 -15  124.47  358.55
   3   5 -15  274.41  146.73
  -3  -5  15  -20.16  283.72
   3   5 -14 1227.83  312.89
   3   5 -14  522.71  460.18
  -3  -5  14 1516.04  225.34
   3   5 -13  411.85  313.86
   3   5 -13 -164.65  198.25
  -3  -5  13  308.06  146.86
   3   5 -12 1032.67  284.34
   3   5 -12 1151.02  418.05
  -3  -5  12 2580.36  334.03
   3   5 -11  137.52  103.59
   3   5 -11  -64.55  252.38
  -3  -5  11  179.30  186.05
   3   5 -10  213.97  252.77
   3   5 -10  137.22  163.86
  -3  -5  10  259.90  178.64
   3   5  -916337.90  716.18
   3   5  -917149.90  917.81
  -3  -5   916977.80  637.45
   3   5  -8 2000.30  234.37
   3   5  -8 1746.03  343.97
  -3  -5   8 2092.85  227.52
   3   5  -7  -83.54   67.63
   3   5  -7  158.68   95.12
  -3  -5   7   84.08   97.95
   3   5  -619053.10  656.66
   3   5  -619746.80  885.49
  -3  -5   618534.20  669.54
   3   5  -5 6317.61  274.93
   3   5  -5 5664.11  313.50
  -3  -5   5 6095.31  277.46
   3   5  -4 6556.00  356.08
   3   5  -4 6415.60  328.19
  -3  -5   4 6215.28  311.63
  -3  -5   4 6776.86  271.08
   3   5  -367185.30 2278.25
  -3  -5   363793.60 1989.72
  -3  -5   363221.20 2194.06
  -3  -5   363904.50 2101.06
   3   5  -2 5173.02  272.30
  -3  -5   2 5303.20  245.76
  -3  -5   2 4924.19  260.47
   3   5  -179864.70 2558.99
   3   5  -165250.40 2230.94
  -3  -5   169946.10 2214.24
  -3  -5   171926.70 2455.96
   3   5   083025.50 2870.32
   3   5   078074.40 2520.08
  -3  -5   079630.00 2607.88
  -3  -5   072183.30 2304.44
   3   5   1 6985.03  306.62
   3   5   1 7010.23  303.78
  -3  -5  -1 7031.49  272.73
  -3  -5  -1 7006.71  299.14
   3   5   2 2360.75  131.06
   3   5   2 2492.42  260.53
  -3  -5  -2 2812.13  256.65
   3   5   319329.70  607.35
   3   5   319793.30  676.34
  -3  -5  -320343.50  776.32
   3   5   437517.50 1181.70
   3   5   435979.70 1285.48
  -3  -5  -437185.60 1315.38
   3   5   5115932.0 4088.66
   3   5   5118046.0 4172.82
  -3  -5  -5113810.0 3934.01
   3   5   6   46.58   80.89
   3   5   6  -29.07  140.35
  -3  -5  -6   97.77   83.28
   3   5   7 3690.96  344.81
   3   5   7 4312.46  241.25
  -3  -5  -7 4526.89  353.06
   3   5   8 4486.74  252.42
   3   5   8 4004.87  379.89
  -3  -5  -8 4485.14  249.92
   3   5   929570.40 1057.38
   3   5   930862.60 1271.97
  -3  -5  -932343.90 1118.89
   3   5  10 6397.20  357.73
   3   5  10 5434.46  307.84
  -3  -5 -10 6213.23  422.63
   3   5  11 5557.70  355.92
   3   5  11 5935.79  463.66
  -3  -5 -11 5793.34  310.00
   3   5  1225095.90 1226.61
   3   5  1225622.00 1013.21
  -3  -5 -1228357.70 1176.09
   3   5  13 5858.57  577.65
  -3  -5 -13 5772.12  424.74
  -3  -5 -13 5126.90  449.62
   3   5  14 1744.28  405.55
  -3  -5 -14 1126.07  275.40
  -3  -5 -14 1261.42  198.82
   3   5  15 2509.05  320.04
  -3  -5 -15 2118.90  537.79
  -3  -5 -15 2570.79  267.93
   3   5  16  -28.49  166.50
  -3  -5 -16  -37.01  299.52
  -3  -5 -16   95.13  124.06
   3   5  17 1533.10  319.03
  -3  -5 -17 1373.64  542.50
  -3  -5 -17 1248.40  242.14
   3   5  18 2467.38  602.15
  -3  -5 -18 1361.02  632.12
  -3  -5 -18 2495.09  471.38
   3   5  19 4175.61  750.72
  -3  -5 -19 2021.11  803.63
  -3  -5 -19 3764.28  587.13
   3   5  20  583.43  310.62
  -3  -5 -20  545.28  388.61
  -3  -5 -20  385.98  558.04
   3   5  21  201.19  262.43
  -3  -5 -21  -59.14  201.36
  -3  -5 -21  871.53  491.95
   3   6 -19  844.49  666.89
   3   6 -18 -185.91  481.70
   3   6 -17  214.36  266.21
   3   6 -16  760.34  346.33
   3   6 -16 2025.34  347.07
  -3  -6  16 -179.38  440.64
   3   6 -15  396.10  275.90
   3   6 -15 1152.91  280.10
  -3  -6  15  -72.94  351.23
   3   6 -14  849.95  305.19
   3   6 -14 2311.03  498.70
  -3  -6  14 1437.41  386.87
   3   6 -13 4750.68  327.39
   3   6 -13 3539.88  599.84
  -3  -6  13 3688.94  481.08
   3   6 -12  494.92  218.90
   3   6 -12  697.02  356.42
  -3  -6  12  337.48  253.22
   3   6 -11 9443.27  564.14
   3   6 -11 8938.67  728.69
  -3  -6  11 9998.24  621.64
   3   6 -10  268.33  165.93
   3   6 -10  372.66  270.94
  -3  -6  10   61.91  192.34
   3   6  -9  561.50  109.86
   3   6  -9   54.05  162.87
  -3  -6   9  544.68  120.70
   3   6  -8 1344.57  204.92
   3   6  -8 1083.86  205.39
  -3  -6   8 1056.94  206.80
   3   6  -716566.20  695.24
   3   6  -716117.10  684.10
  -3  -6   715545.10  639.59
   3   6  -6 3847.43  286.77
   3   6  -6 3984.48  398.67
  -3  -6   6 3522.64  252.97
   3   6  -5  384.11  161.89
   3   6  -5  584.10  140.10
  -3  -6   5  442.10  123.21
   3   6  -4  -48.05   89.49
   3   6  -4  428.40  182.10
  -3  -6   4  244.40  100.83
   3   6  -3  600.79  206.75
  -3  -6   3  448.53  173.32
  -3  -6   3  310.63  111.57
   3   6  -2  786.09  181.17
   3   6  -2  844.73  217.68
  -3  -6   2  577.28  113.69
   3   6  -1 6006.22  344.95
   3   6  -1 6671.29  433.59
  -3  -6   1 6518.59  385.86
   3   6   019550.10  816.28
   3   6   020094.50  736.81
  -3  -6   019043.90  773.98
   3   6   143436.80 1567.75
   3   6   145545.40 1534.86
  -3  -6  -144822.30 1464.95
   3   6   234854.20 1179.89
   3   6   233895.70 1141.16
  -3  -6  -234198.70 1134.58
   3   6   3 1011.82  113.75
   3   6   3 1184.12  221.26
  -3  -6  -3  957.50  218.97
   3   6   442560.70 1533.15
   3   6   442323.10 1477.35
  -3  -6  -445039.50 1598.24
   3   6   510189.80  525.64
   3   6   511351.40  435.38
  -3  -6  -512137.90  572.37
   3   6   625987.50 1015.35
   3   6   626821.10  915.33
  -3  -6  -626907.60  930.24
   3   6   7 1298.17  257.07
   3   6   7 1083.84  235.39
  -3  -6  -7 1123.08  155.30
   3   6   810573.20  430.42
   3   6   8 8941.70  425.46
  -3  -6  -8 9880.58  421.88
   3   6   9 1474.07  174.58
   3   6   9 1304.38  298.95
  -3  -6  -9 2048.39  265.19
   3   6  10 1839.13  212.39
   3   6  10 1733.04  185.98
  -3  -6 -10 1790.02  193.78
   3   6  11 5404.58  320.31
   3   6  11 4992.87  491.70
  -3  -6 -11 5044.82  427.41
   3   6  1213723.40  750.04
   3   6  1214432.50  851.53
  -3  -6 -1212382.00  576.88
   3   6  13 1385.47  210.71
   3   6  13 1241.38  384.18
  -3  -6 -13 1100.72  206.93
   3   6  14 1378.92  350.87
   3   6  14 1376.67  407.76
  -3  -6 -14 1531.30  356.94
   3   6  15 4638.71  562.73
   3   6  15 4397.31  606.65
  -3  -6 -15 4410.64  511.07
   3   6  16 5873.49  722.83
   3   6  16 5967.26  475.07
  -3  -6 -16 7306.71  632.91
   3   6  17  494.68  215.49
   3   6  17   63.82  387.96
  -3  -6 -17  210.08  323.10
   3   6  18 1049.87  284.55
   3   6  18 1214.89  490.01
  -3  -6 -18  662.89  408.39
   3   6  19 1023.26  319.74
   3   6  19  941.99  295.80
  -3  -6 -19  401.87  418.68
   3   6  20  362.56  254.39
   3   6  20  418.93  280.88
  -3  -6 -20  204.92  223.32
   3   6  21  -41.06  221.65
   3   6  21  499.56  399.72
  -3  -6 -21    9.61  192.28
   3   7 -18  778.49  618.53
   3   7 -17 1100.14  598.17
   3   7 -1610736.90 1116.32
   3   7 -15  590.68  178.79
   3   7 -15  985.84  311.02
  -3  -7  15  -30.61  358.20
   3   7 -14 1573.14  339.43
   3   7 -14 2493.31  380.36
  -3  -7  14 2161.68  440.89
   3   7 -13   23.34  169.21
   3   7 -13  112.66  176.72
  -3  -7  13   -7.75  221.46
   3   7 -12 3891.59  399.58
   3   7 -12 5051.18  322.87
  -3  -7  12 5435.47  505.81
   3   7 -11 2950.51  320.65
   3   7 -11 2520.62  321.56
  -3  -7  11 3680.76  274.53
   3   7 -10 1779.11  268.04
   3   7 -10 1778.23  169.69
  -3  -7  10 2094.30  312.07
   3   7  -9 4467.01  342.55
   3   7  -9 4446.54  350.58
  -3  -7   9 4277.90  365.27
   3   7  -8  202.84  118.58
   3   7  -8 -108.09  113.82
  -3  -7   8   -7.66  129.26
   3   7  -7 3899.18  295.55
   3   7  -7 3232.59  276.72
  -3  -7   7 3043.73  278.28
   3   7  -6 8492.20  435.42
   3   7  -6 8378.75  577.51
  -3  -7   6 8635.03  422.84
   3   7  -521258.90  822.36
   3   7  -520670.70  811.57
  -3  -7   521295.90  784.22
   3   7  -458616.30 2190.40
  -3  -7   455400.30 1957.41
  -3  -7   455044.60 1862.76
   3   7  -3 5334.98  303.00
  -3  -7   3 4753.31  336.01
  -3  -7   3 4708.43  287.75
   3   7  -243476.70 1613.85
   3   7  -246177.60 1724.46
  -3  -7   245966.30 1525.50
   3   7  -1 2165.65  254.28
   3   7  -1 2206.76  287.04
  -3  -7   1 1854.20  166.81
   3   7   0 4282.76  362.83
   3   7   0 3831.89  311.71
  -3  -7   0 3881.74  228.95
   3   7   1 2486.61  295.13
   3   7   1 2162.72  259.98
  -3  -7  -1 2741.13  195.16
   3   7   224774.60  941.40
   3   7   224906.90  981.33
  -3  -7  -224997.60  862.84
   3   7   3 4608.50  367.34
   3   7   3 4809.84  245.58
  -3  -7  -3 5528.37  378.47
   3   7   4193182.0 7321.70
   3   7   4198725.0 7356.87
  -3  -7  -4199707.0 7409.26
   3   7   5 5464.91  383.53
   3   7   5 5430.74  376.37
  -3  -7  -5 5044.50  389.93
   3   7   6   53.69   85.15
   3   7   6  -77.00   78.02
  -3  -7  -6  -97.28  139.64
   3   7   7 1708.09  256.92
   3   7   7 1574.54  179.13
  -3  -7  -7 1948.41  283.20
   3   7   8 6912.13  351.92
   3   7   8 5896.67  313.15
  -3  -7  -8 5838.36  449.35
   3   7   9 4331.00  275.62
   3   7   9 4561.58  426.95
  -3  -7  -9 4901.64  283.17
   3   7  10 6934.84  353.02
   3   7  10 6432.41  379.50
  -3  -7 -10 6089.95  466.60
   3   7  11 1883.84  199.75
   3   7  11 1523.02  366.66
  -3  -7 -11 1421.27  204.67
   3   7  12   17.12  204.73
   3   7  12  -31.30  144.91
  -3  -7 -12  447.97  202.54
   3   7  13  152.21  271.04
   3   7  13  656.15  200.88
  -3  -7 -13  309.24  279.93
   3   7  14 2510.92  430.32
   3   7  14 3582.10  347.19
  -3  -7 -14 2432.45  286.33
   3   7  15 2990.00  319.20
   3   7  15 2688.36  513.57
  -3  -7 -15 2460.64  298.73
   3   7  16  651.97  431.29
   3   7  16  277.88  364.81
  -3  -7 -16 1042.81  222.58
   3   7  17  428.73  240.93
   3   7  17    3.22  168.44
  -3  -7 -17 -110.20  140.57
   3   7  18 1443.17  441.21
   3   7  18 1083.05  309.44
  -3  -7 -18  988.23  286.08
   3   7  19  244.38  223.95
   3   7  19  151.08  247.79
  -3  -7 -19  163.58  207.49
   3   7  20  205.49  234.90
   3   7  20  424.92  267.71
  -3  -7 -20   31.63  223.71
   3   7  21 1432.31  546.45
  -3  -7 -21  360.38  499.84
   3   8 -17  134.50  450.89
   3   8 -16  241.25  453.47
   3   8 -15  386.80  398.58
  -3  -8  15   25.98  315.43
   3   8 -14  748.97  287.19
   3   8 -14  803.36  270.83
  -3  -8  14  -41.75  349.50
   3   8 -13 1515.05  322.56
   3   8 -13 2385.71  365.89
  -3  -8  13 1940.61  424.72
   3   8 -12  130.90  168.89
   3   8 -12  178.11  172.74
  -3  -8  12  -21.37  130.97
   3   8 -11  405.02  184.13
   3   8 -11  140.90  193.78
  -3  -8  11  124.49  241.23
   3   8 -10 3211.48  231.50
   3   8 -10 3014.59  349.35
  -3  -8  10 3696.69  382.83
   3   8  -9 1090.79  231.35
   3   8  -9 1038.02  231.23
  -3  -8   9 1047.27  271.04
   3   8  -8 1354.02  232.57
   3   8  -8 1466.76  236.59
  -3  -8   8 1725.57  266.15
   3   8  -7 9014.29  474.65
   3   8  -7 9894.88  507.45
  -3  -8   7 8835.99  486.07
   3   8  -6  107.25   88.02
   3   8  -6  -12.43  208.32
  -3  -8   6  136.18  142.35
   3   8  -527173.20  947.42
   3   8  -526596.20 1175.43
  -3  -8   524808.40  855.30
   3   8  -4  426.35  144.98
  -3  -8   4  552.16  164.74
  -3  -8   4  519.17  182.72
   3   8  -3  -77.50  159.46
  -3  -8   3  -15.87  123.54
  -3  -8   3  -11.30   69.48
   3   8  -2 3979.73  265.49
   3   8  -2 3915.31  266.24
  -3  -8   2 3405.30  306.50
   3   8  -1  226.22  120.27
   3   8  -1  199.43  190.32
  -3  -8   1  321.27  171.43
   3   8   015150.50  705.82
   3   8   013682.10  656.94
  -3  -8   015081.90  673.13
   3   8   116093.30  740.77
   3   8   116365.20  729.39
  -3  -8  -117905.30  754.43
   3   8   2  -38.29   92.26
   3   8   2   88.09   93.19
  -3  -8  -2  174.32   92.20
   3   8   3  648.87  129.67
   3   8   3  422.63  124.08
  -3  -8  -3  536.87  210.88
   3   8   415187.30  690.07
   3   8   414194.70  554.79
  -3  -8  -415525.70  594.29
   3   8   5 7661.44  483.88
   3   8   5 7733.15  457.85
  -3  -8  -5 8029.94  375.47
   3   8   6 2166.44  186.77
   3   8   6 1777.05  193.52
  -3  -8  -6 1667.73  277.53
   3   8   710097.20  551.69
   3   8   710383.90  467.79
  -3  -8  -712364.40  512.67
   3   8   8 2111.21  214.33
   3   8   8 2068.23  196.73
  -3  -8  -8 2674.63  226.07
   3   8   9 1747.51  179.96
   3   8   9 1442.26  209.14
  -3  -8  -9 1476.77  294.35
   3   8  10 5809.89  447.35
   3   8  10 5468.57  517.24
  -3  -8 -10 5437.48  343.26
   3   8  11 5460.69  376.72
   3   8  11 5025.17  327.58
  -3  -8 -11 5044.69  480.91
   3   8  12 -132.24  195.79
   3   8  12   63.37   96.84
  -3  -8 -12  -57.43  104.20
   3   8  13 7112.55  670.72
   3   8  13 6930.14  568.89
  -3  -8 -13 6844.64  616.43
   3   8  14   23.94  131.86
   3   8  14   -1.15  268.78
  -3  -8 -14  216.39  234.07
   3   8  15   18.83  283.01
   3   8  15  375.62  222.22
  -3  -8 -15  369.51  302.00
   3   8  16  976.80  237.40
   3   8  16 1168.96  290.18
  -3  -8 -16  984.87  394.89
   3   8  17  265.96  206.62
   3   8  17  418.47  244.09
  -3  -8 -17   43.20  345.50
   3   8  18  327.79  275.37
   3   8  18 -230.12  192.29
  -3  -8 -18  -11.86  277.34
   3   8  19 2755.52  638.84
   3   8  19 4012.47  502.66
  -3  -8 -19 1608.81  622.37
   3   8  20  978.62  506.86
   3   8  20 1406.86  589.30
  -3  -8 -20  599.08  495.51
   3   9 -17 1605.82  459.42
   3   9 -16  935.59  597.61
   3   9 -15  735.16  538.89
   3   9 -14  154.72  377.33
  -3  -9  14   53.14  279.17
   3   9 -13  113.02  206.55
   3   9 -13  393.16  236.73
  -3  -9  13   56.22  290.52
   3   9 -12  339.70  186.18
   3   9 -12 -132.13  198.95
  -3  -9  12  152.31  166.62
   3   9 -11  242.81  194.28
   3   9 -11  218.20  175.93
  -3  -9  11  -45.57  243.71
   3   9 -10 8618.05  524.77
   3   9 -10 7499.00  538.75
  -3  -9  10 7852.89  598.62
   3   9  -9  146.17  174.95
   3   9  -9  225.36  164.88
  -3  -9   9   31.62  193.58
   3   9  -8  228.43  101.35
   3   9  -8  347.36  174.06
  -3  -9   8  143.28  119.21
   3   9  -7 3849.75  328.86
   3   9  -7 4217.63  349.67
  -3  -9   7 4005.12  361.04
   3   9  -6 9264.93  495.24
   3   9  -610108.10  534.25
  -3  -9   610234.70  538.06
   3   9  -5  -79.12   85.30
   3   9  -5  103.99  191.03
  -3  -9   5   86.97   83.43
  -3  -9   5   65.20   81.07
   3   9  -4  967.51  318.26
  -3  -9   4 1446.24  242.64
  -3  -9   4 1833.26  166.57
   3   9  -3  226.40  122.55
  -3  -9   3  199.41   95.48
  -3  -9   3  -77.16   94.25
   3   9  -2  526.31  279.87
   3   9  -2  675.28  262.31
  -3  -9   2  919.11  135.74
   3   9  -1 3259.00  374.08
   3   9  -1 3351.71  243.82
  -3  -9   1 2761.77  201.45
   3   9   0 2614.47  234.25
   3   9   0 3489.06  346.33
  -3  -9   0 3164.58  306.94
   3   9   1 2789.75  227.94
   3   9   1 2964.20  361.40
  -3  -9  -1 3538.02  321.62
   3   9   2 4012.96  358.87
   3   9   2 3919.85  389.96
  -3  -9  -2 4209.86  255.27
   3   9   3  348.42  231.22
   3   9   3  930.00  246.07
  -3  -9  -3  940.55  237.41
   3   9   4   97.75   98.69
   3   9   4  219.06  187.80
  -3  -9  -4  -55.96  167.18
   3   9   513377.70  560.45
   3   9   513202.20  656.98
  -3  -9  -513010.10  542.21
   3   9   6 8475.63  499.54
   3   9   6 8198.04  422.54
  -3  -9  -6 8897.05  411.22
   3   9   7 8941.36  520.94
   3   9   7 8775.52  589.55
  -3  -9  -7 8623.22  423.85
   3   9   824861.80  928.38
   3   9   826109.30 1174.32
   3   9   9  839.47  196.39
   3   9   9  738.39  248.56
  -3  -9  -9  948.21  186.32
   3   9  10 1099.97  349.44
   3   9  10 1201.71  288.24
  -3  -9 -10 1156.28  313.33
   3   9  1111437.90  657.83
   3   9  1111620.80  779.56
  -3  -9 -1110560.70  546.07
   3   9  12  745.20  303.20
   3   9  12   44.75  147.03
  -3  -9 -12  260.17  265.42
   3   9  13 -123.79  215.26
   3   9  13  132.04  159.13
  -3  -9 -13  131.69  235.59
   3   9  14 1068.73  357.20
   3   9  14 1512.33  450.42
  -3  -9 -14 1078.57  239.52
   3   9  15  665.36  310.00
   3   9  15  411.31  392.07
  -3  -9 -15  255.61  212.97
   3   9  16 1853.06  437.41
   3   9  16  615.21  537.81
  -3  -9 -16 2133.31  322.73
   3   9  17  201.59  357.75
   3   9  17  863.08  446.14
  -3  -9 -17  322.80  227.25
   3   9  18 3514.96  626.44
   3   9  18 3862.17  773.58
  -3  -9 -18 4379.35  456.31
   3   9  19  120.66  206.16
   3   9  19  387.08  407.24
  -3  -9 -19   17.03  211.44
   3   9  20  162.06  295.91
  -3  -9 -20  -47.74  156.49
   3  10 -16 -328.85  307.69
   3  10 -15  405.75  508.28
   3  10 -14  388.70  469.06
   3  10 -13 1128.40  321.36
  -3 -10  13    6.25  388.66
   3  10 -12   96.50  183.33
  -3 -10  12  -16.06  134.22
   3  10 -11  932.55  250.11
   3  10 -11  630.04  282.13
  -3 -10  11  908.88  336.21
   3  10 -10 7307.33  397.50
   3  10 -10 7104.92  556.84
  -3 -10  10 7607.14  611.83
   3  10  -9 3903.21  350.82
   3  10  -9 3376.22  380.99
  -3 -10   9 3725.55  435.66
   3  10  -8 4408.91  359.46
   3  10  -8 4411.64  574.15
  -3 -10   8 3951.34  294.11
   3  10  -7  533.06  222.90
   3  10  -7 1009.42  221.39
  -3 -10   7  786.04  262.54
   3  10  -6 3814.89  333.90
   3  10  -6 3487.37  325.58
  -3 -10   6 3988.85  385.14
   3  10  -5  918.47  199.43
  -3 -10   5  856.19  228.88
  -3 -10   5  640.72  226.31
   3  10  -4   73.78  133.75
  -3 -10   4   82.35  162.07
  -3 -10   4   89.33  166.85
   3  10  -3 3612.81  320.98
   3  10  -3 3454.95  410.69
  -3 -10   3 3544.42  342.52
   3  10  -2 8278.93  486.46
   3  10  -2 9039.91  453.37
  -3 -10   210101.00  426.30
   3  10  -1   -9.74  178.36
   3  10  -1  -42.21   89.43
  -3 -10   1   16.91   77.58
   3  10   016346.30  865.35
   3  10   017355.80  827.19
  -3 -10   015884.80  746.86
   3  10   120678.90  802.67
   3  10   120088.50  992.98
  -3 -10  -121987.20  938.51
   3  10   228026.70 1166.21
   3  10   226634.50 1204.09
  -3 -10  -226762.20 1109.46
   3  10   3 5756.16  317.93
   3  10   3 5010.31  493.13
  -3 -10  -3 5296.12  309.71
   3  10   4  234.68  196.24
   3  10   4  211.43  143.13
  -3 -10  -4  221.81  213.56
   3  10   5  923.33  155.12
   3  10   5  815.39  302.46
  -3 -10  -5  647.79  273.58
   3  10   6 5918.84  509.39
   3  10   6 6538.36  466.70
  -3 -10  -6 6259.80  501.06
   3  10   7  -37.47   90.50
   3  10   7  100.59  188.25
  -3 -10  -7  -32.83  164.75
   3  10   8  387.09  237.56
   3  10   8  262.34  281.96
  -3 -10  -8  483.70  164.54
   3  10   914435.60  752.58
   3  10   915067.30  891.73
  -3 -10  -915318.60  864.38
   3  10  10  235.68  205.86
   3  10  10  299.34  160.04
  -3 -10 -10  -73.46  146.09
   3  10  1168350.90 2689.09
   3  10  1166966.90 2637.62
  -3 -10 -1164792.50 2736.75
   3  10  12 3075.20  422.47
   3  10  12 3527.57  512.17
  -3 -10 -12 2662.08  301.86
   3  10  1334990.90 1411.31
   3  10  1335350.70 1814.00
  -3 -10 -1333424.80 1449.60
   3  10  14 6759.55  555.50
   3  10  14 7390.68  651.06
  -3 -10 -14 7993.35  718.98
   3  10  15 5308.06  437.75
   3  10  15 6625.94  543.96
  -3 -10 -15 5384.84  679.16
   3  10  1611912.10  915.06
   3  10  1610761.10 1024.14
  -3 -10 -1612103.80  985.96
   3  10  17  -78.06  166.82
   3  10  17   10.03  333.29
  -3 -10 -17   51.69  288.49
   3  10  18  173.75  382.42
   3  10  18 -156.52  307.70
  -3 -10 -18  294.00  341.41
   3  10  19  258.83  534.71
  -3 -10 -19  797.38  483.07
   3  11 -15  350.89  523.77
   3  11 -14 -268.93  466.89
   3  11 -13  115.20  236.20
   3  11 -12 1351.24  366.84
  -3 -11  12 1476.06  456.78
   3  11 -11 7004.70  605.88
  -3 -11  11 7003.35  499.58
   3  11 -10 3685.32  398.31
   3  11 -10 2659.87  327.11
  -3 -11  10 1221.58  442.72
   3  11  -9 1146.56  268.62
   3  11  -9  931.93  469.38
  -3 -11   9 1606.43  232.95
   3  11  -8  707.53  146.32
   3  11  -8  577.26  400.05
  -3 -11   8  717.16  300.98
   3  11  -717717.50  832.47
   3  11  -717067.50 1094.20
  -3 -11   717895.50  938.27
   3  11  -6 1996.24  307.32
   3  11  -6 2981.71  451.04
  -3 -11   6 1919.39  225.71
   3  11  -5 2120.58  429.77
  -3 -11   5 1992.36  216.21
  -3 -11   5 2701.86  314.24
   3  11  -4 1225.11  354.60
  -3 -11   4  951.44  262.45
  -3 -11   4 1240.43  182.79
   3  11  -3  235.04  185.06
   3  11  -3  170.19  150.28
  -3 -11   3  152.49  193.27
   3  11  -212967.30  666.83
   3  11  -212178.70  588.61
  -3 -11   213269.90  670.07
   3  11  -1  527.40  193.41
   3  11  -1  605.15  265.48
  -3 -11   1  367.56  137.59
   3  11   0 1170.66  233.39
   3  11   0 1266.47  300.69
  -3 -11   0 1506.42  290.25
   3  11   1 1691.01  204.27
   3  11   1  868.53  379.28
  -3 -11  -1 1769.91  201.30
   3  11   211099.80  655.55
   3  11   211063.60  759.65
  -3 -11  -211902.20  661.15
   3  11   3  850.64  281.31
   3  11   3  800.61  214.00
  -3 -11  -3  985.37  178.82
   3  11   4 2703.63  229.04
   3  11   4 1964.25  405.67
  -3 -11  -4 1967.98  227.78
   3  11   5  300.82  195.57
   3  11   5  106.81  151.33
  -3 -11  -5   94.63  131.39
   3  11   6   44.95  151.00
   3  11   6   70.15  117.60
  -3 -11  -6  184.97  130.49
   3  11   7  140.89  227.78
   3  11   7  285.38  296.00
  -3 -11  -7  545.22  254.60
   3  11   8  918.21  312.18
   3  11   8 1446.88  239.14
  -3 -11  -8 1957.44  368.60
   3  11   9 4380.41  401.13
   3  11   9 5579.48  468.34
  -3 -11  -9 4914.32  369.84
   3  11  1033505.50 1655.75
   3  11  1032868.30 1429.03
  -3 -11 -1032752.30 1580.52
   3  11  11 4153.47  483.42
   3  11  11 4912.20  636.95
  -3 -11 -11 4637.24  397.30
   3  11  12 8422.55  650.33
   3  11  12 7430.86  541.53
  -3 -11 -12 7904.31  713.15
   3  11  13  868.53  401.25
   3  11  13  346.92  181.02
  -3 -11 -13  385.14  349.25
   3  11  1440375.50 1901.90
   3  11  1439593.40 2082.48
  -3 -11 -1437112.60 1692.57
   3  11  1520784.20 1116.39
   3  11  1520760.90 1225.46
  -3 -11 -1521329.70 1096.79
   3  11  16  131.27  163.69
   3  11  16 -123.99  210.07
  -3 -11 -16   97.70  178.64
   3  11  17  -56.81  281.35
  -3 -11 -17   37.55  247.65
   3  11  18  157.50  441.25
  -3 -11 -18  160.68  385.17
  -3 -11 -19  302.18  269.00
   3  12 -14   56.67  403.17
   3  12 -13  323.18  293.78
   3  12 -12  213.29  256.38
   3  12 -11  917.25  487.83
  -3 -12  11  865.37  400.65
   3  12 -10 1474.73  575.95
  -3 -12  10 2270.06  303.23
   3  12  -9 3628.62  649.22
  -3 -12   9 3235.67  487.95
   3  12  -8 1939.96  331.17
   3  12  -8 2813.04  564.83
  -3 -12   8 2884.23  287.55
   3  12  -717981.30  742.04
   3  12  -719370.30  990.93
  -3 -12   720246.30 1042.57
   3  12  -611764.00  540.26
   3  12  -612113.40  693.89
  -3 -12   611871.40  765.36
   3  12  -5 6375.87  464.13
  -3 -12   5 7267.65  554.24
  -3 -12   5 6580.68  363.79
   3  12  -4 4220.46  515.70
  -3 -12   4 3591.89  389.92
  -3 -12   4 3627.79  287.99
   3  12  -323220.40 1173.67
  -3 -12   321904.90 1003.65
   3  12  -2 7302.09  746.08
   3  12  -2 7963.49  618.80
  -3 -12   2 7589.59  525.46
   3  12  -1 8962.33  793.20
   3  12  -1 9624.22  660.89
  -3 -12   1 9688.65  455.98
   3  12   0 1062.65  424.76
   3  12   0 1279.53  199.14
  -3 -12   0 1222.28  298.72
   3  12   1 1561.94  269.14
   3  12   1 1505.58  211.03
  -3 -12  -1 1267.18  204.68
   3  12   254116.20 2383.07
   3  12   260525.80 2374.34
  -3 -12  -256629.80 2086.69
   3  12   342534.50 1753.52
   3  12   340745.40 1665.18
  -3 -12  -341121.30 1721.41
   3  12   4 1343.92  329.58
   3  12   4 1642.22  426.69
   3  12   5 2627.23  244.33
   3  12   5 2953.04  495.97
  -3 -12  -5 3193.02  403.82
   3  12   611046.70  647.98
   3  12   6 9708.75  578.24
  -3 -12  -610613.50  714.93
   3  12   7 3517.55  373.84
   3  12   7 4637.62  436.64
  -3 -12  -7 4047.68  343.69
   3  12   8 8480.58  602.22
   3  12   8 8773.87  551.52
  -3 -12  -8 7929.00  484.65
   3  12   9 2391.63  375.89
   3  12   9 1535.91  472.48
  -3 -12  -9 1296.99  433.57
   3  12  1028387.80 1320.42
   3  12  1028097.00 1514.28
  -3 -12 -1029075.30 1276.34
   3  12  1116353.60  924.43
   3  12  1115988.20  875.16
  -3 -12 -1116373.40 1053.76
   3  12  12 2189.32  584.60
   3  12  12 2032.03  431.20
  -3 -12 -12 2904.90  355.57
   3  12  13   81.84  264.98
   3  12  13   -1.60  225.70
  -3 -12 -13  260.61  190.24
   3  12  14 1581.02  262.32
   3  12  14 -221.88  547.46
  -3 -12 -14 1158.97  474.09
   3  12  15  489.27  433.15
  -3 -12 -15   81.20  354.70
   3  12  16  142.78  255.13
  -3 -12 -16  127.86  337.78
   3  12  17 1577.61  443.68
  -3 -12 -17 1583.52  543.21
   3  12  18  937.29  390.21
  -3 -12 -18 1034.96  532.39
   3  13 -13 -125.41  270.27
   3  13 -12 1011.44  600.98
   3  13 -11   -4.68  282.02
   3  13 -10 6082.54  815.57
  -3 -13  10 5851.18  701.68
   3  13  -9 5797.39  547.99
  -3 -13   9 5606.53  449.61
   3  13  -8 1776.54  342.78
  -3 -13   8 1226.67  445.06
   3  13  -724735.20 1147.56
   3  13  -726408.90 1304.45
  -3 -13   724825.70 1112.17
   3  13  -612631.30  587.67
   3  13  -613739.90  991.23
  -3 -13   612072.70  804.55
   3  13  -5 5066.83  615.27
  -3 -13   5 3877.38  503.75
  -3 -13   5 4105.26  300.34
   3  13  -4 1853.69  478.76
  -3 -13   4 2104.57  350.45
  -3 -13   4 2930.72  293.38
   3  13  -3  775.07  315.72
  -3 -13   3  686.75  242.45
  -3 -13   3  -24.12  166.97
   3  13  -2 5314.44  747.90
   3  13  -2 6059.56  571.70
  -3 -13   2 5017.65  330.39
   3  13  -1  -56.16  207.35
   3  13  -1  185.48  155.11
  -3 -13   1  139.25  208.86
   3  13   0  119.02  341.12
   3  13   0  213.87  152.63
  -3 -13   0  131.04  145.19
   3  13   1 1771.93  337.84
   3  13   1 2569.12  268.65
  -3 -13  -1 3376.08  408.73
   3  13   2  126.06  320.90
   3  13   2  226.60  238.95
  -3 -13  -2   70.83  234.14
   3  13   3  875.14  306.75
   3  13   3  578.73  249.02
  -3 -13  -3  698.02  192.43
   3  13   4 1951.87  388.25
   3  13   4 2250.14  525.34
  -3 -13  -4 2845.11  274.15
   3  13   5 3807.19  455.86
   3  13   5 4651.28  625.12
  -3 -13  -5 3875.61  335.90
   3  13   6  108.41  220.70
   3  13   6  291.33  309.44
  -3 -13  -6   39.52  150.53
   3  13   7  512.26  173.81
   3  13   7  472.04  391.92
  -3 -13  -7  401.06  328.52
   3  13   8 8827.00  830.91
   3  13   8 9212.13  486.22
  -3 -13  -8 9077.36  752.41
   3  13   9 7093.12  425.91
   3  13   9 6659.30  770.51
  -3 -13  -9 6406.99  473.51
   3  13  10  240.94  217.45
   3  13  10  109.08  156.39
  -3 -13 -10  405.99  306.16
   3  13  11  492.10  180.19
   3  13  11  129.97  396.76
  -3 -13 -11  187.19  208.28
   3  13  12 1653.08  408.47
   3  13  12 2274.93  589.73
  -3 -13 -12 1977.66  494.33
   3  13  13  -46.75  432.27
[truncated: 5,833,006 more chars]
